# Supplementary material for: Bioinformatics Analysis of the Prognostic Significance of CAND1 in ERα-Positive Breast Cancer
Source: Diagnostics (Basel). 2022 Sep 27;12(10):2327. doi: 10.3390/diagnostics12102327 (PMC9600875; doi:10.3390/diagnostics12102327)
Supplement: Supplementary file 1 [file diagnostics-12-02327-s001.zip]

Archive with 3 entries (3 files):
- Figure S1.tif
- Table S1.xlsx
- Table S2.pdf
