# Supplementary material for: Bioinformatics Analysis of the Prognostic Significance of CAND1 in ERα-Positive Breast Cancer
Source: Diagnostics (Basel). 2022 Sep 27;12(10):2327. doi: 10.3390/diagnostics12102327 (PMC9600875; doi:10.3390/diagnostics12102327)
Supplement: Supplementary file 1 [file diagnostics-12-02327-s001.zip › Table S1.xlsx]

## Sheet: Sheet1
track_name	Age at Diagnosis	Cohort	ER Status	Tumor Other Histologic Subtype	Neoplasm Histologic Grade	Nottingham prognostic index	Tumor Size	Lymph nodes examined positive	Overall Survival (Months)	Overall Survival Status	Chemotherapy	Hormone Therapy	Radio Therapy	Tumor Stage	TMB (nonsynonymous)	CAND1
MB-4126	73.2	3	Positive	Ductal/NST		1.06	30	0	174.8	1:DECEASED	NO	NO	YES	2	13.0752	-3.6347
MB-4426	70.84	3	Positive	Ductal/NST	3	5.09	45	1	170.9	1:DECEASED	NO	YES	YES	2	11.7677	-2.7613
MB-5434	71.07	3	Positive	Ductal/NST	3	5.11	55	1	45.1667	1:DECEASED	NO	YES	NO	3	23.5353	-2.6393
MB-5368	77.15	3	Positive		3	5.03	15	1	100.133	1:DECEASED	NO	YES	NO	2	10.4601	-2.5562
MB-6114	70.76	5	Positive	Ductal/NST	2	5.056	28	10	66.8333	0:LIVING	YES	NO	NO		7.84511	-2.481
MB-4171	64.21	3	Positive	Mixed	3	4.086	43	0	184.7	1:DECEASED	NO	NO	NO	2	6.53759	-2.3859
MB-0367	70.98	1	Positive	Mixed	2	3.018	9	0	142.433	0:LIVING	NO	YES	YES	1	2.61504	-2.3011
MB-0000	75.65	1	Positive	Ductal/NST	3	6.044	22	10	140.5	0:LIVING	NO	YES	YES	2	0	-2.2406
MB-4691	49.76	3	Positive	Ductal/NST	3	4.02	10	0	282.567	1:DECEASED	NO	NO	NO	1	20.9203	-2.2223
MB-6300	62.92	5	Positive	Ductal/NST	2	4.03	15	1	63.8333	1:DECEASED	NO	YES	NO		7.84511	-2.1862
MB-6065	76.69	5	Positive	Ductal/NST	1	3.096	48	1	188.533	1:DECEASED	NO	YES	NO		13.0752	-2.1749
MB-0605	58.08	1	Positive	Lobular	2	3.036	18	0	114.6	0:LIVING	NO	YES	NO	1	3.92255	-2.1554
MB-0662	50.94	1	Positive	Ductal/NST	3	4.028	14	0	69.8	1:DECEASED	NO	YES	YES	1	5.23007	-2.1452
MB-0573	76.22	1	Positive	Ductal/NST	2	3.13	65	0	163.2	1:DECEASED	NO	YES	YES	0	0	-2.1118
MB-6239	52.84	5	Positive	Mixed	2	5.04	20	6	200.333	0:LIVING	YES	NO	YES	2	6.53759	-2.0937
MB-6147	76.01	5	Positive	Lobular	1	2.03	15	0	238.067	1:DECEASED	NO	YES	NO		7.84511	-2.0883
MB-4977	72.54	3	Positive	Ductal/NST	3	6.044	22	5	216.733	1:DECEASED	NO	YES	YES		7.84511	-2.0765
MB-0139	47.62	1	Positive	Lobular	2	4.06	30	1	109.2	0:LIVING	NO	YES	YES	2	1.30752	-1.9714
MB-4925	76.54	3	Positive	Ductal/NST	2	4.05	25	1	102.767	1:DECEASED	NO	YES	NO	2	1.30752	-1.9709
MB-3031	46.76	2	Positive	Medullary	3	5.042	21	2	35.6333	1:DECEASED	YES	NO	YES	2	5.23007	-1.9455
MB-4764	57.95	3	Positive	Lobular	3	4.1	50	0	245.5	0:LIVING	NO	YES	YES	2	5.23007	-1.9352
MB-3479	60.3	2	Positive	Ductal/NST	3	5.044	22	1	231.667	0:LIVING	NO	YES	YES	2	1.30752	-1.9164
MB-0256	53.1	1	Positive	Ductal/NST	1	2.034	17	0	200.7	0:LIVING	NO	YES	NO	1	3.92255	-1.9094
MB-4236	73.91	3	Positive	Ductal/NST	3	5.036	18	1	203.7	1:DECEASED	NO	YES	YES	2	9.15262	-1.8907
MB-4708	63.03	3	Positive	Lobular	3	4.036	18	0	227.9	1:DECEASED	NO	NO	NO	1	14.3827	-1.8817
MB-0155	62.72	1	Positive	Ductal/NST	1	2.018	9	0	59.8	0:LIVING	NO	YES	YES	1	2.61504	-1.8541
MB-5559	42.12	3	Positive		3	5.096	48	1	18.8333	1:DECEASED	YES	NO	YES	2	5.23007	-1.845
MB-0537	59.8	1	Positive	Ductal/NST	1	3.028	14	1	113.567	0:LIVING	YES	YES	YES	2	1.30752	-1.8284
MB-5179	68.6	3	Positive	Mixed	3	4.03	15	0	246.6	1:DECEASED	NO	YES	NO	1	11.7677	-1.7941
MB-5164	48.76	3	Positive	Ductal/NST	3	4.026	13	0	80.5	0:LIVING	NO	NO	YES	1	11.7677	-1.7886
MB-5345	76.87	3	Positive	Ductal/NST	1	4.03	15	4	216.033	1:DECEASED	NO	YES	YES	2	5.23007	-1.7847
MB-4778	78.62	3	Positive	Mixed	2	3.05	25	0	206.133	1:DECEASED	NO	NO	NO	2	14.3827	-1.7784
MB-2994	46.7	2	Positive	Ductal/NST	3	5.036	18	1	254.5	0:LIVING	NO	YES	YES	2	3.92255	-1.7533
MB-5157	70.68	3	Positive	Ductal/NST	3	6.024	12	4	18.2333	1:DECEASED	NO	YES	YES		10.4601	-1.7256
MB-0551	76.32	1	Positive	Ductal/NST	2	3.064	32	0	51.9667	1:DECEASED	NO	YES	YES	2	2.61504	-1.7197
MB-4018	71.32	3	Positive	Mixed	2	5.04	20	10	105.667	1:DECEASED	NO	YES	NO		6.53759	-1.7083
MB-0630	38.35	1	Positive	Ductal/NST	3	4.04	20	0	86.8	0:LIVING	YES	YES	YES	1	2.61504	-1.7028
MB-6179	59.08	5	Positive	Mixed	1	2.066	33	0	58.4667	1:DECEASED	NO	NO	NO		7.84511	-1.6868
MB-6047	72.94	5	Positive	Other	2	5.03	15	12	37.8667	1:DECEASED	NO	YES	NO		18.3052	-1.6819
MB-0095	80.5	1	Positive	Ductal/NST	2	4.11	55	1	49.7667	1:DECEASED	NO	YES	YES	3	3.92255	-1.678
MB-7236	51.46	4	Positive		2	5.04464	22.32	5	201.467	1:DECEASED	NO	YES	YES		1.30752	-1.6653
MB-5174	54.69	3	Positive	Ductal/NST		1.03	15	0	151.2	1:DECEASED	NO	NO	NO		7.84511	-1.6438
MB-5144	57.14	3	Positive	Ductal/NST	2	3.034	17	0	213.033	0:LIVING	NO	YES	YES	1	5.23007	-1.6354
MB-5191	54.75	3	Positive	Lobular	3	4.04	20	0	142.167	1:DECEASED	NO	YES	NO	1	10.4601	-1.6103
MB-5178	65.26	3	Positive	Lobular	3	4.04	20	0	184.333	0:LIVING	NO	YES	NO	1	7.84511	-1.5783
MB-4705	63.58	3	Positive	Ductal/NST	2	3.054	27	0	213.1	1:DECEASED	NO	NO	NO	2	5.23007	-1.5783
MB-0442	71.58	1	Positive	Ductal/NST	2	4.034	17	1	103.467	1:DECEASED	NO	YES	NO	2	5.23007	-1.5763
MB-2764	57.48	2	Positive	Tubular/ cribriform	2	4.03	15	1	270.133	1:DECEASED	NO	YES	YES	2	2.61504	-1.5724
MB-4270	37.85	3	Positive	Ductal/NST	2	5.036	18	4	98.7	1:DECEASED	YES	NO	YES	2	2.61504	-1.5675
MB-5163	69.04	3	Positive	Ductal/NST	3	4.036	18	0	212.2	1:DECEASED	NO	YES	YES	1	9.15262	-1.5435
MB-6019	67	5	Positive	Ductal/NST	2	3.14	70	0	13.5333	1:DECEASED	NO	NO	NO		11.7677	-1.5306
MB-0101	46.89	1	Positive	Lobular	2	3.068	34	0	148.033	0:LIVING	NO	YES	YES	2	3.92255	-1.5257
MB-4091	74.45	3	Positive	Ductal/NST	3	4.06	30	0	281.367	1:DECEASED	NO	NO	NO	2	5.23007	-1.5206
MB-0121	78.73	1	Positive	Ductal/NST	2	5.06	30	6	152.2	0:LIVING	NO	YES	YES	2	5.23007	-1.5199
MB-4762	67.82	3	Positive	Tubular/ cribriform	2	3.03	15	0	252.1	0:LIVING	NO	NO	YES	1	7.84511	-1.5091
MB-7079	70.3	4	Positive	Ductal/NST	2	4.06	30	1	91.0667	0:LIVING	NO	YES	NO		6.53759	-1.5053
MB-0308	51.21	1	Positive	Other	1	2.038	19	0	183.267	0:LIVING	NO	NO	NO	1	2.61504	-1.5012
MB-6006	86.61	5	Positive	Lobular	1	2.032	16	0	63.5667	1:DECEASED	NO	YES	NO	1	13.0752	-1.5003
MB-6327	76.56	5	Positive	Mucinous	1	4.12	60	10	18.2667	1:DECEASED	NO	YES	YES		7.84511	-1.5003
MB-0342	54.96	1	Positive	Lobular	2	3.058	29	0	125.333	1:DECEASED	NO	NO	NO		3.92255	-1.4942
MB-4000	76.96	3	Positive	Ductal/NST	2	3.04	20	0	28.0667	1:DECEASED	NO	NO	YES	1	3.92255	-1.4839
MB-0505	56.38	1	Positive	Ductal/NST	1	3.024	12	1	60.7	0:LIVING	NO	YES	YES	2	7.84511	-1.4789
MB-0451	63.2	1	Positive	Ductal/NST	1	2.032	16	0	50.0667	0:LIVING	NO	YES	NO	1	6.53759	-1.4728
MB-0501	48.93	1	Positive	Ductal/NST	3	4.042	21	0	71.5	0:LIVING	YES	YES	YES	2	1.30752	-1.4717
MB-5240	56.92	3	Positive	Mixed	2	3.024	12	0	103.833	1:DECEASED	NO	NO	YES	1	6.53759	-1.46
MB-4293	54.16	3	Positive	Mixed	2	3.06	30	0	219.167	1:DECEASED	NO	NO	YES	2	7.84511	-1.4457
MB-4675	59.23	3	Positive	Ductal/NST	3	4.036	18	0	263.033	0:LIVING	NO	NO	YES	1	9.15262	-1.4359
MB-0402	73.06	1	Positive	Ductal/NST	1	2.022	11	0	99.7333	0:LIVING	NO	YES	YES	1	1.30752	-1.4256
MB-5463	71.91	3	Positive	Lobular		3.096	48	16	58.1333	1:DECEASED	NO	YES	YES	2	3.92255	-1.4224
MB-0591	84	1	Positive	Ductal/NST	3	4.034	17	0	119.467	1:DECEASED	NO	YES	NO	1	2.61504	-1.4209
MB-4154	54.22	3	Positive	Ductal/NST	3	4.06	30	0	49.5667	1:DECEASED	NO	NO	YES	2	7.84511	-1.4146
MB-4853	62.35	3	Positive	Lobular		3.032	16	0	265.933	0:LIVING	NO	NO	NO	1	7.84511	-1.4083
MB-4962	72.44	3	Positive	Ductal/NST	2	4.028	14	2	197.833	1:DECEASED	NO	YES	YES		3.92255	-1.4023
MB-5330	70.49	3	Positive	Lobular	2	3.05	25	0	114.533	1:DECEASED	NO	YES	NO		15.6902	-1.4005
MB-7003	50.44	4	Positive	Ductal/NST	2	4.054	27	2	91.2333	1:DECEASED	NO	YES	NO		6.53759	-1.3867
MB-0460	81.44	1	Positive	Lobular	2	3.044	22	0	114	1:DECEASED	NO	YES	YES	2	0	-1.3655
MB-0475	54.15	1	Positive	Ductal/NST	3	4.04	20	0	130.7	0:LIVING	NO	YES	YES	1	5.23007	-1.3578
MB-6286	85.17	5	Positive	Ductal/NST	2	3.04	20	0	49.5333	1:DECEASED	NO	NO	NO		5.23007	-1.3399
MB-0512	56.74	1	Positive	Ductal/NST	1	2.048	24	0	121.533	0:LIVING	NO	YES	YES	2	5.23007	-1.3336
MB-7160	51.34	4	Positive	Ductal/NST	3	4.046	23	0	148.067	0:LIVING	NO	YES	YES		14.3827	-1.3284
MB-0386	66.83	1	Positive	Ductal/NST	3	6.03	15	8	138.133	0:LIVING	NO	YES	YES	3	6.53759	-1.3097
MB-4357	77.12	3	Positive	Ductal/NST	3	5.04	20	2	114.033	1:DECEASED	NO	YES	YES		22.2278	-1.3094
MB-5318	60.96	3	Positive	Ductal/NST	3	4.036	18	0	14.1667	1:DECEASED	NO	NO	YES	1	2.61504	-1.3087
MB-4750	73.21	3	Positive	Ductal/NST	2	4.05	25	1	37.7333	1:DECEASED	NO	YES	NO	2	7.84511	-1.3032
MB-7044	67.24	4	Positive	Ductal/NST	2	3.03	15	0	86.8333	0:LIVING	NO	YES	YES		5.23007	-1.297
MB-5004	42.84	3	Positive	Ductal/NST	3	5.074	37	2	216.733	0:LIVING	YES	NO	YES	2	22.2278	-1.2853
MB-6050	51.07	5	Positive	Ductal/NST	2	3.04	20	0	192.2	0:LIVING	NO	NO	NO		3.92255	-1.2633
MB-6116	66.13	5	Positive	Ductal/NST	2	3.06	30	0	193.133	0:LIVING	NO	NO	NO		14.3827	-1.2559
MB-5310	71.4	3	Positive	Mixed	2	3.06	30	0	153.3	1:DECEASED	NO	YES	NO	2	6.53759	-1.2505
MB-0610	71.3	1	Positive	Ductal/NST	2	4.036	18	2	76.7	0:LIVING	NO	YES	YES	2	0	-1.2442
MB-6103	66.28	5	Positive	Mixed	2	3		0	239.4	0:LIVING	NO	YES	NO		5.23007	-1.2389
MB-4189	60.99	3	Positive	Ductal/NST		2		1	355.2	1:DECEASED	NO	YES	YES		9.15262	-1.2389
MB-4098	68.55	3	Positive	Ductal/NST		2.1	50	0	176.367	0:LIVING	NO	NO	NO		9.15262	-1.2379
MB-5626	73.75	3	Positive	Ductal/NST	2	5.04	20	5	82.9667	0:LIVING	NO	YES	YES	2	5.23007	-1.2338
MB-0652	85.12	1	Positive	Ductal/NST	3	5.042	21	1	96.6333	1:DECEASED	NO	YES	NO	2	3.92255	-1.2261
MB-0554	82.35	1	Positive	Ductal/NST		2.032	16	0	111.167	1:DECEASED	NO	YES	NO	1	13.0752	-1.2219
MB-7185	70.76	4	Positive	Ductal/NST	2	5.0324	16.2	8	125.033	1:DECEASED	NO	YES	YES		11.7677	-1.2187
MB-4672	58.78	3	Positive	Ductal/NST	3	4.05	25	0	220.933	1:DECEASED	NO	NO	NO		9.15262	-1.2098
MB-0527	73.22	1	Positive	Ductal/NST	2	4.038	19	2	109.833	1:DECEASED	NO	YES	YES	2	1.30752	-1.2093
MB-0437	82.17	1	Positive	Mixed	2	4.03	15	3	90.5667	0:LIVING	NO	YES	YES	2	3.92255	-1.2092
MB-0661	78.78	1	Positive	Ductal/NST	2	3.016	8	0	20	1:DECEASED	NO	YES	NO	1	0	-1.206
MB-6212	61.81	5	Positive	Other	2	3.03	15	0	224.233	0:LIVING	NO	NO	YES	1	5.23007	-1.206
MB-0614	48.99	1	Positive	Ductal/NST	3	5.038	19	1	119.333	0:LIVING	YES	YES	NO	2	5.23007	-1.2041
MB-3252	41.4	2	Positive	Mucinous	1	2.04	20	0	99.7	0:LIVING	NO	NO	NO	1	2.61504	-1.1996
MB-0504	68.16	1	Positive	Ductal/NST	3	4.042	21	0	130.467	0:LIVING	NO	YES	YES	2	5.23007	-1.196
MB-7254	62.46	4	Positive	Ductal/NST	2	4.046	23	2	192.2	0:LIVING	NO	YES	NO		10.4601	-1.1954
MB-5078	56.33	3	Positive	Ductal/NST	2	4.048	24	1	87.1	1:DECEASED	NO	YES	YES	2	7.84511	-1.1942
MB-6012	67.46	5	Positive	Lobular	2	3.066	33	0	144.433	1:DECEASED	NO	NO	NO		10.4601	-1.1879
MB-0262	55.44	1	Positive	Ductal/NST	3	4.052	26	0	182.267	1:DECEASED	NO	YES	NO	2	2.61504	-1.1751
MB-5405	64.43	3	Positive		3	5.05	25	2	117.6	0:LIVING	NO	YES	YES	2	7.84511	-1.169
MB-5614	62.87	3	Positive	Ductal/NST	3	4.034	17	0	116.433	1:DECEASED	NO	NO	YES	1	11.7677	-1.1688
MB-6234	66.35	5	Positive	Mixed	2	3		0	213.367	0:LIVING	NO	NO	NO		5.23007	-1.1657
MB-6077	70.92	5	Positive	Ductal/NST	2	3.032	16	0	170.267	1:DECEASED	NO	NO	NO		7.84511	-1.1646
MB-6284	67.81	5	Positive	Other	2	3.06	30	0	88.3333	1:DECEASED	NO	YES	YES		3.92255	-1.1646
MB-4234	68.25	3	Positive	Ductal/NST	3	4.08	40	0	253.533	1:DECEASED	NO	NO	NO	2	6.53759	-1.1613
MB-5230	48.17	3	Positive	Mucinous	2	3.03	15	0	176.5	0:LIVING	NO	NO	YES	1	7.84511	-1.1544
MB-0339	90.43	1	Positive	Mucinous	2	3.048	24	0	26.7333	1:DECEASED	NO	NO	NO	2	2.61504	-1.1527
MB-6185	75.44	5	Positive	Mixed	1	2.032	16	0	197.733	1:DECEASED	NO	NO	NO		7.84511	-1.1483
MB-4005	66.37	3	Positive	Lobular	2	3.036	18	0	188.367	0:LIVING	NO	YES	YES	1	5.23007	-1.1387
MB-5407	36.03	3	Positive	Ductal/NST	3	4.002	1	0	205.6	0:LIVING	NO	NO	YES	1	11.7677	-1.1365
MB-4681	60.66	3	Positive	Ductal/NST		1.034	17	0	251.8	1:DECEASED	NO	NO	NO	1	10.4601	-1.1321
MB-5001	71.61	3	Positive	Ductal/NST	2	4.042	21	1	81.8	1:DECEASED	NO	YES	NO	2	11.7677	-1.1315
MB-4692	58.49	3	Positive	Ductal/NST	1	2.05	25	0	107.267	1:DECEASED	NO	NO	NO		7.84511	-1.1289
MB-5306	58.26	3	Positive	Ductal/NST	3	4.03	15	0	159.733	0:LIVING	NO	NO	NO	1	9.15262	-1.1256
MB-4829	83.27	3	Positive	Mixed		2.02	10	1	176.267	1:DECEASED	NO	YES	YES	2	7.84511	-1.1236
MB-0382	59.05	1	Positive	Ductal/NST	2	4.044	22	2	136.467	0:LIVING	YES	YES	YES	2	3.92255	-1.1226
MB-5161	44.41	3	Positive	Tubular/ cribriform	2	3.024	12	0	175.333	0:LIVING	NO	NO	YES	1	5.23007	-1.1193
MB-5084	49	3	Positive	Ductal/NST	2	3.04	20	0	198.1	1:DECEASED	NO	NO	NO	1	6.53759	-1.1178
MB-0036	85.49	1	Positive	Ductal/NST	2	3.044	22	0	132.033	1:DECEASED	NO	YES	YES	4	1.30752	-1.1173
MB-5541	60.13	3	Positive	Ductal/NST	2	3.04	20	0	200.133	0:LIVING	NO	YES	YES	1	5.23007	-1.1145
MB-4141	58.32	3	Positive	Ductal/NST	3	4.03	15	0	147.833	1:DECEASED	NO	NO	YES		6.53759	-1.1118
MB-6149	70.9	5	Positive	Ductal/NST	1	2.052	26	0	74.9333	1:DECEASED	NO	NO	NO		5.23007	-1.1107
MB-0534	51.56	1	Positive	Ductal/NST	3	5.034	17	2	124.1	0:LIVING	YES	YES	YES	2	15.6902	-1.1076
MB-2725	44.88	2	Positive	Ductal/NST	1	3.03	15	3	236.933	0:LIVING	NO	YES	YES	2	3.92255	-1.107
MB-0637	75.71	1	Positive	Ductal/NST	3	4.062	31	0	80.6667	0:LIVING	NO	YES	YES	2	5.23007	-1.1056
MB-3105	48.34	2	Positive	Tubular/ cribriform	1	3.054	27	2	252.333	0:LIVING	NO	YES	NO	2	6.53759	-1.1055
MB-5092	76.37	3	Positive	Ductal/NST	3	5.04	20	1	174.567	1:DECEASED	NO	YES	NO	2	9.15262	-1.1001
MB-4148	57.85	3	Positive	Ductal/NST	2	5.07	35	16	63.0333	1:DECEASED	NO	YES	NO		3.92255	-1.0994
MB-7037	68.74	4	Positive	Ductal/NST	1	2.03	15	0	86.4	0:LIVING	NO	NO	YES		3.92255	-1.0979
MB-0320	50.98	1	Positive	Mixed	1	2.034	17	0	63.7333	0:LIVING	NO	YES	YES	1	10.4601	-1.0978
MB-4557	51.25	3	Positive	Mixed	1	2.06	30	0	279.8	0:LIVING	NO	YES	YES	2	9.15262	-1.0969
MB-5322	66.58	3	Positive	Mixed	2	4.046	23	1	102.3	1:DECEASED	NO	YES	YES	2	9.15262	-1.093
MB-5332	68.93	3	Positive	Ductal/NST	2	4.036	18	1	98.8333	1:DECEASED	NO	YES	NO	2	10.4601	-1.0914
MB-5228	72.56	3	Positive	Ductal/NST	3	4.06	30	0	180.733	1:DECEASED	NO	YES	YES	2	9.15262	-1.0902
MB-6183	66.24	5	Positive	Ductal/NST	2	3.036	18	0	79.1333	1:DECEASED	NO	NO	NO	1	10.4601	-1.088
MB-3466	55.3	2	Positive	Ductal/NST	3	4.03	15	0	234.133	1:DECEASED	NO	YES	YES	1	10.4601	-1.087
MB-6308	81.75	5	Positive	Ductal/NST	2	5.046	23	9	151.933	1:DECEASED	NO	YES	YES		9.15262	-1.0793
MB-6118	41.11	5	Positive	Ductal/NST	2	3.03	15	0	264.6	0:LIVING	NO	NO	YES	1	10.4601	-1.0739
MB-4719	67.27	3	Positive	Ductal/NST	2	5.044	22	4	81.5667	1:DECEASED	NO	YES	NO	2	11.7677	-1.0619
MB-6256	67.33	5	Positive	Ductal/NST	1	2.028	14	0	127.833	1:DECEASED	NO	NO	YES		6.53759	-1.0553
MB-7004	74.2	4	Positive	Lobular	2	5.06	30	4	50.4667	0:LIVING	NO	YES	YES		11.7677	-1.0531
MB-6233	70.65	5	Positive	Mixed	1	2.04	20	0	201.167	0:LIVING	NO	NO	YES	1	11.7677	-1.0499
MB-6048	58.84	5	Positive	Ductal/NST	2	3.05	25	0	168.2	1:DECEASED	NO	YES	NO		3.92255	-1.0499
MB-0117	60.07	1	Positive	Mixed	2	4.046	23	1	2.4	0:LIVING	NO	YES	YES	2	2.61504	-1.0484
MB-7141	78.16	4	Positive	Ductal/NST	2	3.0236	11.8	0	138.567	0:LIVING	NO	YES	NO		10.4601	-1.0477
MB-6231	77.96	5	Positive	Ductal/NST	3	4.04	20	0	72.5667	1:DECEASED	NO	NO	NO		9.15262	-1.0477
MB-0641	56.34	1	Positive	Ductal/NST	2	4.028	14	1	102.567	0:LIVING	NO	YES	YES	2	0	-1.0374
MB-3854	63.82	2	Positive	Mixed	1	2.024	12	0	99.2333	0:LIVING	NO	NO	NO	1	10.4601	-1.0357
MB-6145	60.41	5	Positive	Mixed	2	4.09	45	3	34.3333	1:DECEASED	NO	YES	NO		3.92255	-1.0278
MB-6080	79.04	5	Positive	Medullary	3	6.06	30	5	54.1	1:DECEASED	NO	YES	YES	3	5.23007	-1.0266
MB-7299	60.02	4	Positive	Ductal/NST	3	5.04	20	1	201.9	1:DECEASED	NO	YES	YES		3.92255	-1.0255
MB-0476	54.62	1	Positive	Ductal/NST	3	4.05	25	0	130.433	0:LIVING	YES	NO	YES	2	1.30752	-1.0252
MB-0393	68.74	1	Positive	Ductal/NST	3	6.106	53	16	20.8333	1:DECEASED	YES	YES	YES	3	3.92255	-1.0221
MB-5642	68.13	3	Positive	Ductal/NST	2	4.068	34	1	156.8	1:DECEASED	NO	YES	YES	3	5.23007	-1.0185
MB-7244	54.81	4	Positive	Ductal/NST	1	3.024	12	1	184.167	0:LIVING	NO	NO	YES		13.0752	-1.0165
MB-4959	76.93	3	Positive	Ductal/NST	1	2.026	13	0	117.567	1:DECEASED	NO	YES	NO	1	10.4601	-1.0164
MB-5166	69.23	3	Positive	Ductal/NST	3	6.06	30	11	80.7333	1:DECEASED	NO	YES	YES	3	10.4601	-1.0134
MB-5184	79.76	3	Positive	Lobular	2	3.04	20	0	89.3333	1:DECEASED	NO	NO	NO	1	9.15262	-1.0119
MB-5599	62.88	3	Positive	Ductal/NST	2	4.04	20	3	224.867	0:LIVING	NO	YES	YES		6.53759	-1.0107
MB-4978	58.89	3	Positive	Lobular		2.04	20	0	198.433	0:LIVING	NO	YES	NO	1	6.53759	-1.0099
MB-0381	33.65	1	Positive	Ductal/NST	3	4.042	21	0	130.2	0:LIVING	YES	YES	YES	2	7.84511	-1.0087
MB-6051	65.39	5	Positive	Ductal/NST	2	4.072	36	1	186.833	1:DECEASED	NO	YES	NO		6.53759	-1.0065
MB-4421	69.01	3	Positive	Ductal/NST	2	3.02	10	0	264.767	1:DECEASED	NO	NO	YES	1	13.0752	-1.0053
MB-4814	39.92	3	Positive	Ductal/NST	2	3.1	50	0	73.4667	1:DECEASED	NO	NO	NO	2	3.92255	-1.003
MB-5073	67.87	3	Positive	Ductal/NST		3.1	50	0	194.167	1:DECEASED	NO	YES	NO	2	9.15262	-0.9977
MB-2815	64.25	2	Positive	Mixed	1	2.044	22	0	257.567	0:LIVING	NO	NO	YES	1	2.61504	-0.9955
MB-0309	89.43	1	Positive	Ductal/NST	1	3.042	21	1	42.3333	1:DECEASED	NO	YES	NO	2	3.92255	-0.9944
MB-0293	51.62	1	Positive	Ductal/NST	1	2.026	13	0	64.3667	0:LIVING	NO	YES	NO	1	0	-0.991
MB-4790	43.73	3	Positive	Ductal/NST	2	3.056	28	0	70.4667	1:DECEASED	NO	NO	NO	2	7.84511	-0.9851
MB-4686	53.03	3	Positive	Ductal/NST	3	5.07	35	3	48.4333	1:DECEASED	NO	YES	YES	2	2.61504	-0.9702
MB-6049	62.29	5	Positive	Ductal/NST	2	3.08	40	0	264.233	0:LIVING	NO	NO	NO		26.1504	-0.9668
MB-0365	76.84	1	Positive	Mucinous	2	3.03	15	0	87.2333	1:DECEASED	NO	YES	YES	1	7.84511	-0.9657
MB-4882	76.71	3	Positive	Ductal/NST	1	2.014	7	0	266.1	1:DECEASED	NO	NO	NO	1	5.23007	-0.9657
MB-7263	63.89	4	Positive	Ductal/NST	2	4.06	30	2	164.967	1:DECEASED	NO	YES	YES		7.84511	-0.9657
MB-4961	56.94	3	Positive	Ductal/NST	2	3.05	25	0	219.467	0:LIVING	NO	NO	YES	2	13.0752	-0.9654
MB-0503	60.77	1	Positive	Ductal/NST	2	3.046	23	0	101.233	0:LIVING	NO	YES	YES	2	3.92255	-0.9627
MB-0233	77.77	1	Positive	Ductal/NST	2	3.034	17	0	72.4333	1:DECEASED	NO	YES	NO	1	11.7677	-0.9623
MB-0166	44.98	1	Positive	Ductal/NST	3	5.048	24	3	104.4	0:LIVING	YES	YES	YES	2	2.61504	-0.9558
MB-6018	65.03	5	Positive	Ductal/NST	2	3.05	25	0	143.167	1:DECEASED	NO	NO	NO		6.53759	-0.9545
MB-0880	73.64	1	Positive	Ductal/NST	1	2.06	30	0	1.23333	0:LIVING	NO	NO	NO	2	1.30752	-0.9504
MB-4718	44.27	3	Positive	Lobular	1	2.198	99	0	198.333	1:DECEASED	NO	YES	YES	2	5.23007	-0.9453
MB-3254	50.21	2	Positive	Ductal/NST	1	2.036	18	0	123.9	0:LIVING	NO	NO	YES	1	11.7677	-0.9441
MB-7216	79.23	4	Positive	Lobular	2	3.04	20	0	207.467	1:DECEASED	NO	YES	NO		1.30752	-0.9411
MB-0606	83.19	1	Positive	Mixed	2	3.036	18	0	27.4667	1:DECEASED	NO	YES	NO	1	0	-0.9409
MB-0624	64.28	1	Positive	Ductal/NST	2	4.032	16	1	64.0333	0:LIVING	NO	YES	NO	2	2.61504	-0.9409
MB-4899	40.25	3	Positive	Ductal/NST	2	3.04	20	0	275.733	0:LIVING	NO	NO	YES	1	10.4601	-0.9409
MB-6214	74.43	5	Positive	Ductal/NST	2	4.04	20	1	174.5	1:DECEASED	NO	YES	NO		2.61504	-0.94
MB-5491	72.25	3	Positive	Ductal/NST	3	4.13	65	0	65.8333	1:DECEASED	NO	NO	NO	2	13.0752	-0.9355
MB-3060	65.69	2	Positive	Ductal/NST	3	5.072	36	1	44.6	1:DECEASED	NO	YES	YES	2	6.53759	-0.9353
MB-0577	51.42	1	Positive	Mucinous	2	3.02	10	0	65.4	0:LIVING	NO	YES	YES	1	3.92255	-0.9312
MB-5530	50.61	3	Positive	Ductal/NST	3	5.05	25	2	185.933	0:LIVING	NO	YES	NO	2	7.84511	-0.9234
MB-5580	75.28	3	Positive	Ductal/NST	2	3.05	25	0	71.6333	1:DECEASED	NO	YES	NO	2	11.7677	-0.9173
MB-0348	81.88	1	Positive	Ductal/NST	1	2.044	22	0	122.7	1:DECEASED	NO	YES	YES	2	3.92255	-0.9103
MB-4694	76.06	3	Positive	Ductal/NST	3	4.04	20	0	198.3	0:LIVING	NO	NO	YES	1	6.53759	-0.9029
MB-7249	75.13	4	Positive	Ductal/NST		1.042	21	0	58.6667	1:DECEASED	NO	YES	YES		5.23007	-0.8954
MB-6171	70.91	5	Positive	Ductal/NST	2	3.08	40	0	220.3	0:LIVING	NO	YES	NO		5.23007	-0.8897
MB-6253	62.9	5	Positive	Lobular	1	2.022	11	0	194.367	0:LIVING	NO	NO	YES		9.15262	-0.8887
MB-4603	42.79	3	Positive	Ductal/NST	2	3.03	15	0	239.233	0:LIVING	NO	NO	YES	1	13.0752	-0.8876
MB-5406	80.48	3	Positive	Mixed		3.06	30	5	97.4333	1:DECEASED	NO	YES	YES	2	7.84511	-0.8842
MB-0487	57.36	1	Positive	Ductal/NST	2	3.03	15	0	86.9	0:LIVING	NO	NO	YES	1	1.30752	-0.8831
MB-5081	43.63	3	Positive	Ductal/NST	2	3.032	16	0	58	1:DECEASED	NO	NO	NO		10.4601	-0.8742
MB-5175	50.08	3	Positive	Ductal/NST		2.036	18	3	194.7	1:DECEASED	NO	YES	YES		2.61504	-0.8731
MB-5498	64.1	3	Positive	Ductal/NST	3	4.03	15	0	225.167	0:LIVING	NO	NO	YES	1	7.84511	-0.8721
MB-6029	63.35	5	Positive	Other	3	6.02	10	6	278.367	1:DECEASED	NO	YES	YES		16.9977	-0.8708
MB-0209	67.17	1	Positive	Ductal/NST	2	3.006	3	0	82.3667	0:LIVING	NO	YES	NO	1	0	-0.8702
MB-4741	53.02	3	Positive	Lobular	2	4.04	20	1	56.5	1:DECEASED	NO	YES	NO	2	7.84511	-0.8663
MB-3381	53.36	2	Positive	Ductal/NST	3	5.04	20	3	236.633	0:LIVING	NO	YES	YES	2	3.92255	-0.8596
MB-0388	46.63	1	Positive	Ductal/NST	3	5.056	28	3	97.5667	0:LIVING	YES	YES	YES	2	3.92255	-0.8596
MB-5143	78.8	3	Positive	Ductal/NST	2	3.04	20	0	127.933	1:DECEASED	NO	NO	YES	1	6.53759	-0.8583
MB-7174	60.63	4	Positive	Ductal/NST	3	4.04	20	0	140.767	0:LIVING	NO	YES	YES		7.84511	-0.8573
MB-0463	60.48	1	Positive	Ductal/NST	2	3.042	21	0	120.567	1:DECEASED	NO	YES	YES	1	13.0752	-0.8562
MB-4434	74.84	3	Positive	Ductal/NST	3	5.05	25	1	148.1	1:DECEASED	NO	YES	YES	2	1.30752	-0.855
MB-5470	48.07	3	Positive	Mixed	1	2		0	42.0667	1:DECEASED	NO	NO	NO		7.84511	-0.8528
MB-0171	64.57	1	Positive	Mixed	3	4.054	27	0	5.43333	0:LIVING	NO	YES	YES	2	5.23007	-0.85
MB-6105	78.93	5	Positive	Mixed	1	2.026	13	0	192.2	1:DECEASED	NO	NO	NO		7.84511	-0.8484
MB-0574	71.21	1	Positive	Ductal/NST	3	5.042	21	1	119.8	0:LIVING	NO	YES	YES	2	6.53759	-0.848
MB-4212	45.5	3	Positive	Ductal/NST	2	3.04	20	0	330.367	0:LIVING	NO	NO	NO		3.92255	-0.8451
MB-0621	70.04	1	Positive	Lobular	2	4.06	30	1	33.5667	0:LIVING	NO	YES	YES	2	2.61504	-0.8425
MB-4855	74.8	3	Positive	Ductal/NST	3	5.06	30	2	41.4667	1:DECEASED	NO	YES	NO		11.7677	-0.8397
MB-0620	62.97	1	Positive	Other	3	5.028	14	1	112.8	0:LIVING	YES	YES	YES	2	0	-0.8374
MB-4944	77.77	3	Positive	Ductal/NST	2	3.036	18	0	237.267	1:DECEASED	NO	NO	YES	1	6.53759	-0.8333
MB-4897	40.04	3	Positive	Mixed	1	2.002	1	0	197.433	0:LIVING	NO	NO	NO	1	6.53759	-0.8318
MB-5045	70.11	3	Positive	Ductal/NST	3	4.05	25	0	168.3	1:DECEASED	NO	NO	YES	2	16.9977	-0.8288
MB-5253	69.59	3	Positive	Mixed	2	3.06	30	0	102.067	1:DECEASED	NO	YES	NO	2	5.23007	-0.8271
MB-7262	83.8	4	Positive	Ductal/NST	3	5.08	40	1	104.033	1:DECEASED	NO	YES	NO		13.0752	-0.8261
MB-5278	47.92	3	Positive	Mixed		1.04	20	0	99.9667	1:DECEASED	NO	NO	NO	1	2.61504	-0.8261
MB-0631	84.41	1	Positive	Ductal/NST	2	4.05	25	1	47.4333	1:DECEASED	YES	YES	YES	2	3.92255	-0.817
MB-4641	64.93	3	Positive	Ductal/NST	3	5.03	15	2	148.567	1:DECEASED	NO	YES	YES	2	7.84511	-0.8149
MB-4381	59.75	3	Positive	Ductal/NST	1	3.04	20	3	61.4667	1:DECEASED	NO	YES	YES	2	10.4601	-0.807
MB-0279	69.52	1	Positive	Lobular	1	2.042	21	0	192.267	1:DECEASED	NO	YES	YES	2	1.30752	-0.7958
MB-6200	65.52	5	Positive	Ductal/NST	3	5.06	30	1	30.0667	1:DECEASED	NO	YES	NO		3.92255	-0.7934
MB-4981	69.67	3	Positive	Mixed	3	6.06	30	4	180.767	1:DECEASED	NO	YES	NO		3.92255	-0.7897
MB-5588	66.55	3	Positive	Mixed	3	5.036	18	2	81.1333	1:DECEASED	NO	YES	NO	2	3.92255	-0.7878
MB-0478	74.02	1	Positive	Ductal/NST	2	4.046	23	3	132.3	0:LIVING	NO	YES	YES	2	1.30752	-0.7844
MB-0575	48.1	1	Positive	Ductal/NST	2	5.11	55	4	128.567	0:LIVING	YES	YES	YES	3	3.92255	-0.7781
MB-5277	35.78	3	Positive	Ductal/NST	2	3.036	18	0	221.067	1:DECEASED	NO	NO	NO		6.53759	-0.7708
MB-6014	44.48	5	Positive	Lobular	1	2.114	57	0	191.933	1:DECEASED	NO	NO	NO		2.61504	-0.7651
MB-7127	52.43	4	Positive	Ductal/NST		3.038	19	0	135.333	0:LIVING	NO	YES	YES		2.61504	-0.7628
MB-0607	53.1	1	Positive	Ductal/NST	3	5.06	30	2	87.8333	0:LIVING	YES	YES	YES	2	6.53759	-0.7595
MB-5652	68.75	3	Positive	Ductal/NST	3	4.03	15	0	104.667	1:DECEASED	NO	YES	YES	1	9.15262	-0.7594
MB-0899	50.62	1	Positive	Ductal/NST	2	4.05	25	3	175.8	0:LIVING	YES	YES	NO	2	5.23007	-0.7589
MB-5412	51.87	3	Positive	Ductal/NST	2	3.028	14	0	220.233	0:LIVING	NO	NO	YES	1	13.0752	-0.7567
MB-4702	52.13	3	Positive	Ductal/NST	3	4.07	35	0	300.867	0:LIVING	NO	YES	NO	2	7.84511	-0.7556
MB-0583	75.67	1	Positive	Mixed	2	3.044	22	0	62.6333	0:LIVING	NO	YES	NO	2	3.92255	-0.7555
MB-7085	60.5	4	Positive	Ductal/NST	2	4.06	30	3	110.1	0:LIVING	NO	YES	YES		3.92255	-0.7548
MB-6187	70.35	5	Positive	Ductal/NST	3	4.158	79	0	37.7667	1:DECEASED	NO	YES	NO		2.61504	-0.7503
MB-4743	52.61	3	Positive	Mixed	2	3.03	15	0	230.167	0:LIVING	NO	NO	NO	1	9.15262	-0.7446
MB-4669	68.82	3	Positive	Ductal/NST	3	4.04	20	0	119.467	1:DECEASED	NO	YES	YES	1	7.84511	-0.7433
MB-5214	66.57	3	Positive	Ductal/NST	2	3.04	20	0	107.367	1:DECEASED	NO	YES	YES	1	1.30752	-0.7364
MB-4484	66.23	3	Positive	Mixed	3	4.11	55	0	52.3	1:DECEASED	NO	YES	YES		9.15262	-0.7341
MB-6344	82	5	Positive	Ductal/NST	2	3.12	60	0	152.933	1:DECEASED	NO	NO	NO		11.7677	-0.7295
MB-0578	59.64	1	Positive	Lobular	2	5.084	42	6	110.1	0:LIVING	YES	YES	YES	2	2.61504	-0.7295
MB-7093	76.25	4	Positive	Ductal/NST	1	3.0338	16.9	2	125.833	1:DECEASED	YES	YES	NO		3.92255	-0.7283
MB-7058	45.81	4	Positive	Ductal/NST		3.054	27	4	122.5	0:LIVING	NO	YES	NO		9.15262	-0.7261
MB-7011	68.9	4	Positive	Mixed	3	4.08	40	0	70.0667	1:DECEASED	NO	YES	YES		3.92255	-0.7215
MB-7162	59.84	4	Positive	Ductal/NST	1	2.0276	13.8	0	140.2	0:LIVING	NO	YES	YES		2.61504	-0.7215
MB-0891	83.68	1	Positive	Ductal/NST	1	3.074	37	2	149.4	0:LIVING	NO	YES	NO	2	7.84511	-0.7171
MB-4872	58.69	3	Positive	Lobular	2	4.04	20	1	157.1	0:LIVING	NO	YES	NO		3.92255	-0.716
MB-4839	67.26	3	Positive	Ductal/NST		1.024	12	0	299.4	0:LIVING	NO	NO	NO		3.92255	-0.7135
MB-0199	57.56	1	Positive	Mixed	3	5.038	19	1	144.4	0:LIVING	NO	YES	YES	2	1.30752	-0.7127
MB-0491	43.4	1	Positive	Lobular	2	3.06	30	0	125.8	0:LIVING	NO	YES	YES	3	2.61504	-0.7103
MB-0517	47.92	1	Positive	Ductal/NST	2	3.034	17	0	61.9	0:LIVING	NO	YES	YES	1	2.61504	-0.7078
MB-0580	33.8	1	Positive	Ductal/NST	3	5.08	40	2	79.3667	1:DECEASED	YES	YES	YES	2	2.61504	-0.7059
MB-5326	79.26	3	Positive	Lobular	1	2.096	48	0	96.2	1:DECEASED	NO	YES	YES	2	10.4601	-0.703
MB-0307	41.63	1	Positive	Ductal/NST	3	6.02	10	6	177.333	0:LIVING	YES	YES	YES	2	0	-0.7021
MB-0202	46	1	Positive	Ductal/NST	3	5.06	30	1	128.367	0:LIVING	YES	YES	YES	2	3.92255	-0.7017
MB-2708	66.36	2	Positive	Mixed	2	3.03	15	0	133.233	1:DECEASED	NO	YES	NO	1	10.4601	-0.7004
MB-4623	61.88	3	Positive	Mixed	2	5.02	10	4	292.033	1:DECEASED	NO	YES	YES	2	6.53759	-0.697
MB-0207	48.13	1	Positive	Mixed	2	4.056	28	2	173.633	0:LIVING	NO	YES	NO		7.84511	-0.6931
MB-6287	58.08	5	Positive	Ductal/NST	3	5.07	35	1	35.2	1:DECEASED	YES	NO	YES		6.53759	-0.6916
MB-0418	58.72	1	Positive	Ductal/NST	3	5.062	31	1	102.067	0:LIVING	NO	YES	YES	2	1.30752	-0.6834
MB-0496	60	1	Positive	Ductal/NST	1	4.052	26	4	130.9	0:LIVING	YES	YES	YES	2	2.61504	-0.6824
MB-0524	40.65	1	Positive	Ductal/NST	3	4.02	10	0	80.8333	0:LIVING	YES	YES	NO	2	11.7677	-0.6819
MB-4618	40.05	3	Positive	Mixed	2	3.024	12	0	267.4	0:LIVING	NO	NO	YES	1	5.23007	-0.6756
MB-4698	59.18	3	Positive	Lobular	3	5.04	20	1	170.667	1:DECEASED	NO	YES	NO	2	7.84511	-0.6728
MB-4742	76.42	3	Positive	Mixed		3.07	35	5	83.1333	1:DECEASED	NO	YES	NO	2	7.84511	-0.6683
MB-5284	68.18	3	Positive	Mixed	3	6.08	40	5	65.3333	1:DECEASED	NO	YES	YES	2	11.7677	-0.6629
MB-5402	81.76	3	Positive	Ductal/NST	2	3.032	16	0	107.767	1:DECEASED	NO	NO	NO	1	6.53759	-0.6625
MB-6101	82.51	5	Positive	Ductal/NST	2	3.07	35	0	77.5	1:DECEASED	NO	NO	NO		13.0752	-0.6568
MB-6097	68.59	5	Positive	Ductal/NST	2	4.016	8	1	159.7	1:DECEASED	NO	YES	YES		7.84511	-0.6533
MB-6007	70.65	5	Positive	Lobular	2	3.05	25	0	70.5333	1:DECEASED	NO	YES	NO	2	26.1504	-0.651
MB-5238	46.03	3	Positive	Ductal/NST	3	5.04	20	2	44.1333	1:DECEASED	YES	NO	YES	2	5.23007	-0.6497
MB-7068	58.95	4	Positive	Ductal/NST	3	4.052	26	0	98.4667	0:LIVING	NO	YES	YES		9.15262	-0.6475
MB-5064	63.4	3	Positive	Ductal/NST	2	3.04	20	0	91.5	0:LIVING	NO	NO	NO	1	14.3827	-0.6466
MB-5519	72.61	3	Positive	Ductal/NST	2	4.09	45	1	169.233	1:DECEASED	NO	YES	NO		9.15262	-0.6456
MB-4673	63.27	3	Positive	Ductal/NST	2	4.04	20	2	87	1:DECEASED	NO	YES	NO	3	1.30752	-0.6452
MB-4626	64.61	3	Positive	Ductal/NST	3	4.03	15	0	143	1:DECEASED	NO	NO	YES	1	6.53759	-0.644
MB-0655	69.73	1	Positive	Other		1.12	60	0	111.067	0:LIVING	NO	NO	NO	1	5.23007	-0.6406
MB-0375	72.69	1	Positive	Ductal/NST	3	5.046	23	1	143.167	0:LIVING	NO	NO	YES	2	3.92255	-0.6393
MB-0497	57.27	1	Positive	Ductal/NST	2	3.058	29	0	73.7	0:LIVING	NO	YES	YES	2	9.15262	-0.6392
MB-5185	61.88	3	Positive	Ductal/NST	3	4.07	35	0	77.4667	1:DECEASED	NO	YES	NO	2	9.15262	-0.6388
MB-3008	51.94	2	Positive	Mixed	1	2.024	12	0	149.6	0:LIVING	NO	NO	YES	1	2.61504	-0.6382
MB-0380	83.9	1	Positive	Ductal/NST	3	5.05	25	1	69.3333	1:DECEASED	NO	YES	YES	2	5.23007	-0.6349
MB-0178	74.63	1	Positive	Ductal/NST	3	4.042	21	0	104.467	1:DECEASED	NO	YES	YES	2	3.92255	-0.6337
MB-4912	78.19	3	Positive	Ductal/NST	2	4.056	28	3	50	1:DECEASED	NO	YES	YES	2	3.92255	-0.6336
MB-5079	66.38	3	Positive	Ductal/NST	2	3.03	15	0	199.933	0:LIVING	NO	NO	YES	1	9.15262	-0.6326
MB-6168	64.95	5	Positive	Mixed	2	3.04	20	0	225.7	1:DECEASED	NO	NO	NO		10.4601	-0.6314
MB-5617	81.63	3	Positive	Ductal/NST	2	4.064	32	1	128.2	1:DECEASED	NO	YES	YES	2	2.61504	-0.6312
MB-5068	71.19	3	Positive	Ductal/NST	2	3.03	15	0	182.5	0:LIVING	NO	YES	YES		6.53759	-0.63
MB-5060	75.01	3	Positive	Ductal/NST	2	4.05	25	1	150.1	1:DECEASED	NO	YES	YES	2	7.84511	-0.6286
MB-0236	43.63	1	Positive	Ductal/NST	3	4.054	27	0	205.033	0:LIVING	YES	YES	YES	2	1.30752	-0.6281
MB-6207	80.76	5	Positive	Ductal/NST	2	3.03	15	0	118.3	1:DECEASED	NO	NO	NO		7.84511	-0.6258
MB-6141	79.84	5	Positive	Lobular	3	6		4	78.8667	1:DECEASED	NO	YES	NO		1.30752	-0.6234
MB-5339	71.78	3	Positive	Ductal/NST	3	5.03	15	2	195.867	0:LIVING	NO	YES	YES	2	5.23007	-0.621
MB-4317	51.93	3	Positive	Ductal/NST	2	3.1	50	0	177.9	0:LIVING	NO	YES	NO	2	5.23007	-0.6187
MB-3028	60.93	2	Positive	Ductal/NST	3	4.034	17	0	42.5667	1:DECEASED	NO	YES	YES	1	7.84511	-0.6185
MB-5308	67.62	3	Positive	Ductal/NST	3	4.05	25	0	104.767	1:DECEASED	NO	YES	YES	2	6.53759	-0.6176
MB-0649	60.62	1	Positive	Ductal/NST	1	4.016	8	4	61.4333	0:LIVING	NO	YES	YES	2	3.92255	-0.6167
MB-5350	66.7	3	Positive	Mixed	3	5.05	25	1	53.6333	1:DECEASED	NO	YES	YES	2	3.92255	-0.6161
MB-4046	59.24	3	Positive	Mixed	2	3.026	13	0	298.033	1:DECEASED	NO	NO	NO	1	10.4601	-0.6141
MB-2711	48.07	2	Positive	Ductal/NST	2	3.03	15	0	201.467	0:LIVING	NO	NO	NO	1	2.61504	-0.6135
MB-5482	40.75	3	Positive	Ductal/NST	3	5.032	16	2	17.6667	1:DECEASED	YES	NO	YES	2	7.84511	-0.6135
MB-0458	49.28	1	Positive	Ductal/NST	2	4.1	50	2	134.5	0:LIVING	YES	YES	YES	2	1.30752	-0.6129
MB-4845	86.75	3	Positive	Ductal/NST		3.04	20	19	25.4667	1:DECEASED	NO	YES	NO	2	2.61504	-0.6094
MB-6229	75.33	5	Positive	Ductal/NST	1	2.03	15	0	0.1	1:DECEASED	NO	NO	NO	1	6.53759	-0.6071
MB-0343	70.51	1	Positive	Ductal/NST	2	4.06	30	3	91.1333	1:DECEASED	NO	YES	NO	2	5.23007	-0.6071
MB-4633	67.03	3	Positive	Mixed	3	5.05	25	2	318.2	0:LIVING	NO	YES	YES	2	5.23007	-0.6039
MB-0317	76.68	1	Positive	Ductal/NST	3	4.078	39	0	151.667	1:DECEASED	NO	NO	NO		5.23007	-0.6036
MB-7237	77.37	4	Positive	Ductal/NST	2	5.036	18	8	23.9333	1:DECEASED	NO	YES	NO		13.0752	-0.6002
MB-5183	74.34	3	Positive	Ductal/NST	2	3.03	15	0	118.533	1:DECEASED	NO	YES	YES	1	10.4601	-0.6002
MB-0444	49.87	1	Positive	Lobular	2	5.066	33	18	55.4667	1:DECEASED	NO	YES	YES	4	0	-0.6001
MB-0466	33.97	1	Positive	Ductal/NST	2	5.14	70	4	43.8667	0:LIVING	YES	YES	YES	2	1.30752	-0.5984
MB-6232	71.22	5	Positive	Mixed	2	5.06	30	4	85	1:DECEASED	NO	YES	NO	2	14.3827	-0.5979
MB-3526	60.3	2	Positive	Ductal/NST	3	5.044	22	3	86.0667	1:DECEASED	NO	YES	YES	2	3.92255	-0.5968
MB-5267	52.77	3	Positive	Ductal/NST	2	3.03	15	0	71.0667	1:DECEASED	NO	NO	YES	1	7.84511	-0.5947
MB-4529	61.21	3	Positive	Ductal/NST	1	2.03	15	0	126.467	1:DECEASED	NO	YES	YES	1	7.84511	-0.5922
MB-6044	70.64	5	Positive	Ductal/NST	2	3.06	30	0	219.1	1:DECEASED	NO	NO	NO		7.84511	-0.591
MB-5280	45.85	3	Positive	Mixed	3	4.004	2	0	77.8667	1:DECEASED	NO	NO	NO		11.7677	-0.5898
MB-4119	65.46	3	Positive	Ductal/NST	2	4.04	20	1	67.8	1:DECEASED	NO	YES	YES	2	9.15262	-0.584
MB-5641	78.64	3	Positive	Ductal/NST	3	4.044	22	0	181.867	0:LIVING	NO	YES	YES	2	3.92255	-0.5829
MB-6163	71.62	5	Positive	Mixed	2	5.07	35	6	88.6667	1:DECEASED	NO	YES	NO		6.53759	-0.5829
MB-2944	66.97	2	Positive	Mixed	3	4.054	27	0	27.2	1:DECEASED	NO	YES	NO	1	9.15262	-0.5829
MB-4233	54.01	3	Positive	Ductal/NST	2	5.06	30	5	36.3667	1:DECEASED	NO	YES	YES	2	14.3827	-0.5743
MB-3850	65.89	2	Positive	Mixed	2	3.04	20	0	72.3	0:LIVING	NO	NO	NO	1	10.4601	-0.5715
MB-4735	54.18	3	Positive	Ductal/NST	2	3.08	40	0	297.8	0:LIVING	NO	NO	NO	2	3.92255	-0.57
MB-0285	48.07	1	Positive	Ductal/NST	2	5.056	28	14	3.36667	0:LIVING	NO	NO	NO	2	5.23007	-0.5647
MB-2790	47.03	2	Positive	Mixed	2	3.05	25	0	116.933	0:LIVING	NO	NO	NO	1	10.4601	-0.5647
MB-0165	53.75	1	Positive	Ductal/NST	3	6.104	52	22	47.6333	1:DECEASED	YES	YES	YES	3	2.61504	-0.5623
MB-7167	43.26	4	Positive	Ductal/NST	2	3.17	85	0	141.033	0:LIVING	NO	YES	YES		6.53759	-0.5615
MB-4738	42.27	3	Positive	Mixed	2	3.04	20	0	176.067	0:LIVING	NO	NO	NO	1	6.53759	-0.5603
MB-0364	48.67	1	Positive	Ductal/NST	2	5.1	50	6	176.6	0:LIVING	YES	YES	YES	3	6.53759	-0.5563
MB-7149	66.52	4	Positive	Ductal/NST	3	6.1	50	14	44.6333	1:DECEASED	NO	YES	YES		6.53759	-0.5535
MB-0642	79.12	1	Positive	Ductal/NST	1	2.04	20	0	84.2	1:DECEASED	NO	NO	YES	1	2.61504	-0.5481
MB-0541	38.86	1	Positive	Ductal/NST	3	4.038	19	0	174.267	0:LIVING	YES	YES	YES	1	2.61504	-0.548
MB-3367	65.62	2	Positive	Ductal/NST	3	4.046	23	0	179.433	0:LIVING	NO	YES	NO	1	11.7677	-0.5438
MB-0170	83.35	1	Positive	Tubular/ cribriform	1	3.052	26	1	93.3667	1:DECEASED	NO	YES	YES	2	3.92255	-0.5429
MB-0377	63.25	1	Positive	Ductal/NST	2	3.024	12	0	134.367	0:LIVING	NO	YES	YES	1	2.61504	-0.5428
MB-0310	67.38	1	Positive	Ductal/NST	2	4.032	16	1	185.167	0:LIVING	NO	YES	YES	2	6.53759	-0.5381
MB-4999	44.84	3	Positive	Ductal/NST	2	3.06	30	0	187.933	0:LIVING	NO	NO	YES	2	7.84511	-0.5348
MB-5591	46.28	3	Positive	Ductal/NST	2	3.03	15	0	155.367	1:DECEASED	NO	YES	NO		18.3052	-0.5275
MB-0266	84.88	1	Positive	Mixed		1.06	30	0	90.6667	1:DECEASED	NO	YES	YES	2	9.15262	-0.5242
MB-6329	68.48	5	Positive	Ductal/NST	3	4.046	23	0	81.5	1:DECEASED	NO	YES	NO		9.15262	-0.5218
MB-3754	57.01	2	Positive	Ductal/NST	3	4.05	25	0	92.7333	1:DECEASED	NO	YES	NO	1	7.84511	-0.5206
MB-4033	82.17	3	Positive	Lobular	2	5.044	22	5	15.2	1:DECEASED	NO	YES	YES	3	11.7677	-0.5183
MB-7217	62.61	4	Positive	Ductal/NST		1.02	10	0	90.4	1:DECEASED	NO	NO	YES		6.53759	-0.5183
MB-0511	59.84	1	Positive	Ductal/NST	2	3.062	31	0	61.7	0:LIVING	NO	YES	YES	2	3.92255	-0.5179
MB-6302	67.78	5	Positive	Ductal/NST	3	6.054	27	5	125.867	1:DECEASED	NO	YES	YES		5.23007	-0.5147
MB-7063	76.77	4	Positive	Ductal/NST	3	4.04	20	0	86.6	0:LIVING	NO	YES	YES		9.15262	-0.5098
MB-3266	52.91	2	Positive	Mixed	3	5.034	17	1	51.2	1:DECEASED	NO	YES	YES	2	2.61504	-0.5098
MB-6319	57.9	5	Positive	Lobular	2	5.124	62	6	154.7	0:LIVING	YES	YES	YES		2.61504	-0.5075
MB-4374	77.51	3	Positive	Ductal/NST	3	4.06	30	0	42.5667	1:DECEASED	NO	YES	YES	2	7.84511	-0.505
MB-7019	68.44	4	Positive	Ductal/NST	2	3.042	21	0	80.7333	1:DECEASED	NO	YES	NO		10.4601	-0.5038
MB-0114	48.59	1	Positive	Ductal/NST	2	3.06	30	0	13.4	0:LIVING	NO	YES	NO	2	3.92255	-0.5038
MB-0131	69.16	1	Positive	Ductal/NST	3	4.078	39	0	66.6333	1:DECEASED	YES	YES	YES	2	6.53759	-0.5027
MB-6297	52.55	5	Positive	Ductal/NST	2	3.06	30	0	170.867	0:LIVING	NO	YES	YES		7.84511	-0.5015
MB-4746	38.1	3	Positive	Ductal/NST	3	5.09	45	3	244.433	0:LIVING	YES	NO	NO		19.6128	-0.5015
MB-4862	64.32	3	Positive	Ductal/NST	3	4.046	23	0	187.3	0:LIVING	NO	YES	YES	2	13.0752	-0.5006
MB-5017	65.86	3	Positive	Ductal/NST	3	6.028	14	6	144.933	0:LIVING	NO	YES	YES	2	5.23007	-0.4994
MB-2845	55.8	2	Positive	Lobular	2	3.028	14	0	264.767	0:LIVING	NO	NO	NO	1	6.53759	-0.497
MB-0490	81.9	1	Positive	Ductal/NST	2	5.06	30	10	101.967	0:LIVING	NO	YES	YES	3	2.61504	-0.4896
MB-2896	68.18	2	Positive	Ductal/NST	2	3.026	13	0	237.367	1:DECEASED	NO	NO	NO	1	6.53759	-0.4896
MB-0194	56.45	1	Positive	Ductal/NST	2	5.042	21	6	91.6	0:LIVING	YES	YES	YES	2	6.53759	-0.4892
MB-2846	58.85	2	Positive	Ductal/NST	2	3.01	5	0	149.7	1:DECEASED	NO	NO	NO	1	7.84511	-0.4884
MB-4362	50.08	3	Positive	Ductal/NST	3	4.04	20	0	267.267	0:LIVING	NO	NO	YES	1	14.3827	-0.4884
MB-0666	61.31	1	Positive	Ductal/NST	3	6.05	25	9	24.3333	1:DECEASED	YES	YES	YES	2	1.30752	-0.4878
MB-7061	61.6	4	Positive	Ductal/NST	2	3.04	20	0	96.7667	1:DECEASED	NO	YES	YES		5.23007	-0.4873
MB-0445	40.07	1	Positive	Ductal/NST	2	4.046	23	1	132.533	0:LIVING	YES	YES	YES	2	1.30752	-0.4738
MB-0904	83.01	1	Positive	Ductal/NST	2	4.044	22	1	144.7	1:DECEASED	NO	YES	NO	2	3.92255	-0.4725
MB-5383	83.9	3	Positive	Ductal/NST	2	4.15	75	3	113.667	1:DECEASED	NO	YES	NO		6.53759	-0.4704
MB-4851	73.95	3	Positive	Ductal/NST	2	4.05	25	1	90.2667	1:DECEASED	NO	YES	NO	2	9.15262	-0.47
MB-5224	90.23	3	Positive	Ductal/NST	3	5.04	20	1	99.4	1:DECEASED	NO	YES	NO	2	11.7677	-0.4688
MB-0258	62.7	1	Positive	Ductal/NST	3	4.022	11	0	86.1333	0:LIVING	NO	YES	YES	1	9.15262	-0.4678
MB-0486	57.57	1	Positive	Ductal/NST	3	4.064	32	0	89.9667	0:LIVING	YES	YES	YES	2	1.30752	-0.4603
MB-6146	51.04	5	Positive	Ductal/NST	3	5.012	6	3	89.6	1:DECEASED	NO	YES	NO		9.15262	-0.4602
MB-0193	51.54	1	Positive	Ductal/NST	3	6.038	19	7	19	0:LIVING	NO	NO	NO		1.30752	-0.459
MB-6017	72.19	5	Positive	Ductal/NST	1	2.06	30	0	70.9	1:DECEASED	NO	YES	NO		6.53759	-0.4578
MB-5328	74.57	3	Positive	Ductal/NST	2	4.1	50	1	14.2	1:DECEASED	NO	YES	NO	2	3.92255	-0.4569
MB-0528	53.64	1	Positive	Ductal/NST	3	5.052	26	1	193.967	0:LIVING	YES	YES	YES	2	3.92255	-0.4565
MB-3049	57.17	2	Positive	Lobular	2	3.032	16	0	259.967	0:LIVING	NO	NO	YES	1	5.23007	-0.4545
MB-7289	51.87	4	Positive	Ductal/NST	2	5.13	65	5	126.667	1:DECEASED	NO	YES	NO		6.53759	-0.4519
MB-0358	57.87	1	Positive	Ductal/NST	3	5.052	26	2	32.8667	0:LIVING	YES	YES	YES	2	18.3052	-0.4471
MB-0008	76.97	1	Positive	Mixed	3	6.08	40	8	41.3667	1:DECEASED	YES	YES	YES	2	2.61504	-0.4454
MB-2919	59.13	2	Positive	Mucinous	1	2.04	20	0	240.033	1:DECEASED	NO	NO	NO	1	6.53759	-0.4449
MB-6204	41.08	5	Positive	Ductal/NST	3	4.046	23	0	56.7667	1:DECEASED	NO	YES	NO		5.23007	-0.4449
MB-7287	63.09	4	Positive	Ductal/NST	3	6.06	30	10	96.9667	1:DECEASED	NO	YES	NO		11.7677	-0.4438
MB-5638	65.14	3	Positive	Ductal/NST	2	3.04	20	0	195.7	1:DECEASED	NO	YES	YES	1	3.92255	-0.4436
MB-7006	58.8	4	Positive	Ductal/NST	1	3.038	19	1	109.933	0:LIVING	NO	YES	YES		14.3827	-0.4413
MB-5329	64.64	3	Positive	Lobular	3	6.13	65	13	45.7333	1:DECEASED	YES	NO	YES	3	18.3052	-0.4412
MB-6208	56.93	5	Positive	Ductal/NST	2	4.04	20	2	221.2	0:LIVING	NO	YES	YES	2	10.4601	-0.4401
MB-5188	65.44	3	Positive	Ductal/NST	3	5.05	25	1	19.4	1:DECEASED	NO	YES	NO	2	2.61504	-0.4346
MB-3874	35.5	2	Positive	Ductal/NST	2	3.03	15	0	186.433	0:LIVING	NO	NO	YES	1	7.84511	-0.4334
MB-4313	58.02	3	Positive	Mixed	3	6.08	40	5	300.7	1:DECEASED	NO	YES	YES	2	13.0752	-0.4329
MB-2838	67.12	2	Positive	Ductal/NST	2	3.054	27	0	270.3	0:LIVING	NO	YES	NO	1	15.6902	-0.4328
MB-5020	62.68	3	Positive	Mixed	3	6.034	17	4	84.8333	1:DECEASED	NO	YES	YES	2	10.4601	-0.4316
MB-0531	60.12	1	Positive	Ductal/NST	3	4.032	16	0	163.867	0:LIVING	YES	YES	YES	1	7.84511	-0.4306
MB-0140	74.07	1	Positive	Ductal/NST	2	4.054	27	1	147.933	0:LIVING	NO	YES	YES	2	1.30752	-0.4292
MB-2747	68.23	2	Positive	Ductal/NST	1	2.038	19	0	234.333	1:DECEASED	NO	NO	NO	1	5.23007	-0.4289
MB-5656	74.76	3	Positive	Ductal/NST	2	3.032	16	0	126.4	1:DECEASED	NO	NO	NO	1	14.3827	-0.4281
MB-0287	77.54	1	Positive	Ductal/NST	2	4.038	19	1	94.7333	1:DECEASED	NO	NO	NO	2	2.61504	-0.4265
MB-6254	78.69	5	Positive	Mucinous	2	3.142	71	0	60.9	1:DECEASED	NO	YES	NO		5.23007	-0.4257
MB-6189	56.25	5	Positive	Mixed	2	3.084	42	0	240.2	0:LIVING	NO	YES	YES	2	5.23007	-0.4197
MB-7002	74.52	4	Positive	Ductal/NST	2	3.032	16	0	57.9333	0:LIVING	NO	YES	NO		9.15262	-0.4185
MB-7094	60.75	4	Positive	Ductal/NST	3	4.0488	24.4	0	113.367	0:LIVING	NO	YES	YES		3.92255	-0.4185
MB-4607	55.42	3	Positive	Ductal/NST	2	3.03	15	0	121.733	0:LIVING	NO	NO	YES	1	11.7677	-0.416
MB-2964	69.48	2	Positive	Ductal/NST	3	6.06	30	7	9.6	1:DECEASED	NO	YES	YES	3	10.4601	-0.4127
MB-0872	82.34	1	Positive	Ductal/NST	2	4.028	14	1	152.067	1:DECEASED	NO	YES	YES	2	9.15262	-0.4126
MB-4771	47.86	3	Positive	Ductal/NST	2	3.06	30	0	297.233	0:LIVING	NO	NO	YES	2	3.92255	-0.4114
MB-0010	78.77	1	Positive	Ductal/NST	3	4.062	31	0	7.8	1:DECEASED	NO	YES	YES	4	5.23007	-0.4108
MB-2793	67.62	2	Positive	Ductal/NST	2	3.05	25	0	267.233	0:LIVING	NO	YES	NO	1	3.92255	-0.4097
MB-5171	46.79	3	Positive	Ductal/NST	2	3.022	11	0	185	1:DECEASED	NO	NO	YES	1	3.92255	-0.4078
MB-6238	84.87	5	Positive	Mixed	2	3.058	29	0	172.967	1:DECEASED	NO	NO	NO		7.84511	-0.4054
MB-4712	46.59	3	Positive	Ductal/NST	3	4.1	50	0	249.533	1:DECEASED	NO	NO	NO	2	5.23007	-0.4044
MB-5105	63.24	3	Positive	Ductal/NST	2	3.022	11	0	204.433	1:DECEASED	NO	NO	YES	1	2.61504	-0.4042
MB-0282	51.81	1	Positive	Mixed	3	6.036	18	8	194.233	0:LIVING	YES	YES	YES	2	1.30752	-0.4042
MB-0422	66.72	1	Positive	Ductal/NST	2	5.032	16	7	33.8	1:DECEASED	NO	YES	YES	2	3.92255	-0.402
MB-7034	78.73	4	Positive	Ductal/NST	2	3.086	43	0	75.1	0:LIVING	NO	YES	NO		3.92255	-0.4006
MB-5177	68.53	3	Positive	Ductal/NST	3	5		1	65.2333	1:DECEASED	NO	YES	NO		3.92255	-0.4006
MB-0315	56.32	1	Positive	Ductal/NST	2	4.1	50	3	186.2	0:LIVING	YES	YES	YES	2	6.53759	-0.4004
MB-0544	74.46	1	Positive	Ductal/NST	3	5.104	52	1	79.3333	1:DECEASED	YES	YES	YES	3	3.92255	-0.3982
MB-5636	68.49	3	Positive	Ductal/NST		2.06	30	2	108.3	1:DECEASED	NO	YES	NO		5.23007	-0.397
MB-6225	68.43	5	Positive	Ductal/NST	2	3.032	16	0	117.867	0:LIVING	NO	NO	NO	1	22.2278	-0.3959
MB-4140	71.17	3	Positive	Ductal/NST	3	4.046	23	0	114.5	1:DECEASED	NO	NO	YES	2	16.9977	-0.3898
MB-0205	53.56	1	Positive	Lobular	2	3.052	26	0	144.467	0:LIVING	NO	YES	YES	2	1.30752	-0.386
MB-6271	64.4	5	Positive	Ductal/NST	2	3.05	25	0	157.733	0:LIVING	NO	NO	NO		14.3827	-0.3837
MB-0443	61.67	1	Positive	Ductal/NST	2	3.052	26	0	45.0333	0:LIVING	NO	YES	YES	2	2.61504	-0.3837
MB-4001	74.51	3	Positive	Ductal/NST	2	3.08	40	0	49.6667	1:DECEASED	NO	YES	YES	2	11.7677	-0.3813
MB-4722	64.02	3	Positive	Ductal/NST		3.05	25	0	86.1	0:LIVING	NO	NO	NO	2	7.84511	-0.3813
MB-5053	68.21	3	Positive	Ductal/NST	2	3.042	21	0	150.6	1:DECEASED	NO	NO	NO		6.53759	-0.3805
MB-0618	63.86	1	Positive	Ductal/NST	2	3.034	17	0	101.9	0:LIVING	NO	YES	NO	1	3.92255	-0.3753
MB-4869	67.12	3	Positive	Ductal/NST	2	4.06	30	2	29.3	1:DECEASED	NO	YES	NO	2	7.84511	-0.3749
MB-0471	76.49	1	Positive	Mucinous	2	3.034	17	0	107.467	0:LIVING	NO	YES	YES	1	1.30752	-0.374
MB-5550	84.3	3	Positive	Ductal/NST	2	3.052	26	0	171.3	1:DECEASED	NO	YES	NO	2	3.92255	-0.373
MB-6059	50.88	5	Positive	Ductal/NST	2	4.096	48	1	278.467	0:LIVING	YES	NO	NO		7.84511	-0.3705
MB-0509	41.48	1	Positive	Ductal/NST	3	4.022	11	0	115.3	0:LIVING	NO	YES	YES	1	2.61504	-0.3681
MB-5264	46.4	3	Positive	Ductal/NST	3	4.036	18	0	199.3	0:LIVING	NO	NO	YES	1	9.15262	-0.3646
MB-4967	61.16	3	Positive	Ductal/NST	2	4.03	15	1	130.7	1:DECEASED	NO	YES	YES	2	7.84511	-0.3609
MB-7001	72.71	4	Positive	Ductal/NST	2	3.02	10	0	102.7	0:LIVING	NO	YES	YES		11.7677	-0.3561
MB-0623	66.52	1	Positive	Ductal/NST	2	3.024	12	0	111.067	0:LIVING	NO	YES	YES	1	2.61504	-0.3548
MB-3450	51.52	2	Positive	Ductal/NST	2	3.034	17	0	240.467	0:LIVING	NO	NO	YES	1	3.92255	-0.3545
MB-0222	50.31	1	Positive	Lobular		2.04	20	0	212.7	0:LIVING	YES	YES	YES	2	7.84511	-0.3537
MB-4887	52.09	3	Positive	Ductal/NST	3	5.066	33	3	35.4	1:DECEASED	NO	YES	NO	2	14.3827	-0.3535
MB-6016	87.32	5	Positive	Ductal/NST	2	3.046	23	0	143.533	1:DECEASED	NO	NO	NO		5.23007	-0.3525
MB-0295	47.13	1	Positive	Tubular/ cribriform	1	3.018	9	1	164.5	0:LIVING	NO	YES	NO	2	5.23007	-0.3521
MB-5027	46.95	3	Positive	Mixed	3	4.05	25	0	189.867	0:LIVING	NO	NO	YES	2	6.53759	-0.3506
MB-5640	58	3	Positive	Ductal/NST	2	3.002	1	0	172.3	0:LIVING	NO	NO	NO	1	6.53759	-0.3502
MB-0519	61.99	1	Positive	Ductal/NST	3	6.13	65	23	110.967	0:LIVING	YES	YES	YES	3	1.30752	-0.3499
MB-2770	60.32	2	Positive	Lobular	2	5.09	45	5	274.367	0:LIVING	NO	YES	NO	3	13.0752	-0.3478
MB-4235	67.46	3	Positive	Ductal/NST	2	3.04	20	0	335.733	1:DECEASED	NO	NO	NO	1	6.53759	-0.3453
MB-0060	45.43	1	Positive	Ductal/NST	3	4.046	23	0	140.867	0:LIVING	YES	YES	YES	2	6.53759	-0.3449
MB-3303	63.96	2	Positive	Other	3	5.04	20	1	243.9	0:LIVING	NO	YES	YES	2	5.23007	-0.3447
MB-5268	47.98	3	Positive	Mixed	2	3.06	30	0	186.133	0:LIVING	NO	NO	YES	2	5.23007	-0.3404
MB-5287	69.46	3	Positive	Ductal/NST	2	3.04	20	0	124	1:DECEASED	NO	NO	YES	1	6.53759	-0.338
MB-4870	57.33	3	Positive	Ductal/NST	1	2.05	25	0	229.067	0:LIVING	NO	NO	YES	2	5.23007	-0.337
MB-0465	87.18	1	Positive	Ductal/NST	3	5.052	26	2	28.6	1:DECEASED	NO	YES	NO	2	1.30752	-0.3364
MB-3582	63.97	2	Positive	Ductal/NST		1.12	60	0	229.367	1:DECEASED	NO	NO	NO	1	2.61504	-0.3322
MB-0545	83.92	1	Positive	Ductal/NST	3	6.052	26	6	41.1667	1:DECEASED	NO	YES	YES	2	6.53759	-0.3318
MB-0425	83.17	1	Positive	Ductal/NST	2	5.044	22	6	24.4	1:DECEASED	NO	YES	YES	2	2.61504	-0.3309
MB-5647	65.43	3	Positive	Ductal/NST	3	6.07	35	11	30.8	1:DECEASED	NO	YES	YES	2	6.53759	-0.3305
MB-5300	55.53	3	Positive	Ductal/NST	1	2.03	15	0	190.167	0:LIVING	NO	NO	YES	1	9.15262	-0.3287
MB-0410	57.41	1	Positive	Lobular	2	3.04	20	0	63	0:LIVING	NO	YES	YES	1	3.92255	-0.3284
MB-2744	45.57	2	Positive	Lobular	2	3.06	30	0	275.633	0:LIVING	NO	YES	YES	1	6.53759	-0.3261
MB-7116	77.17	4	Positive	Ductal/NST	2	4.08	40	1	33.3667	1:DECEASED	NO	YES	NO		14.3827	-0.3225
MB-3006	60.09	2	Positive	Ductal/NST	2	5.04	20	6	15.7	1:DECEASED	NO	YES	YES	3	7.84511	-0.3216
MB-4950	69.99	3	Positive	Ductal/NST	3	6.06	30	12	150.6	1:DECEASED	NO	YES	YES	2	6.53759	-0.3202
MB-6079	68.91	5	Positive	Ductal/NST	2	3		0	239.167	1:DECEASED	NO	YES	YES		6.53759	-0.3188
MB-0362	52.79	1	Positive	Ductal/NST	2	4.036	18	1	47.0333	1:DECEASED	YES	YES	YES	2	7.84511	-0.3187
MB-7286	66.48	4	Positive	Ductal/NST	3	5.05	25	3	158.633	1:DECEASED	NO	YES	NO		2.61504	-0.3176
MB-6218	49.67	5	Positive	Ductal/NST	3	4.044	22	0	147.767	1:DECEASED	NO	NO	NO	2	9.15262	-0.3176
MB-2763	70.32	2	Positive	Mucinous	2	3.052	26	0	275.6	0:LIVING	NO	YES	NO	1	9.15262	-0.3169
MB-4329	70.75	3	Positive	Ductal/NST	3	5.058	29	2	168.267	1:DECEASED	NO	YES	NO	2	6.53759	-0.314
MB-2819	61.95	2	Positive	Mixed	1	2.038	19	0	270.567	0:LIVING	NO	NO	NO	1	5.23007	-0.313
MB-2749	60.13	2	Positive	Ductal/NST	1	2.026	13	0	97.7667	1:DECEASED	NO	NO	NO	1	6.53759	-0.3125
MB-0513	73.39	1	Positive	Ductal/NST	2	4.064	32	1	117.033	0:LIVING	NO	YES	YES	2	3.92255	-0.3099
MB-5212	80.17	3	Positive	Ductal/NST	3	4.07	35	0	179.1	1:DECEASED	NO	YES	NO	2	5.23007	-0.3089
MB-0180	51.69	1	Positive	Ductal/NST	2	3.036	18	0	62.3333	0:LIVING	NO	YES	YES	1	2.61504	-0.3077
MB-0172	48.11	1	Positive	Ductal/NST	2	4.04	20	1	138.1	0:LIVING	YES	YES	YES	2	9.15262	-0.3069
MB-7147	76.98	4	Positive	Mixed	3	4.06	30	0	168.6	1:DECEASED	NO	YES	NO		7.84511	-0.3046
MB-7264	60.57	4	Positive	Ductal/NST	3	6.07	35	11	42.9667	1:DECEASED	NO	YES	YES		3.92255	-0.3046
MB-5495	42.64	3	Positive	Ductal/NST	2	3.04	20	0	228.8	0:LIVING	NO	YES	NO		11.7677	-0.3001
MB-6092	80.59	5	Positive	Mixed	2	3.042	21	0	2.3	1:DECEASED	NO	NO	NO		7.84511	-0.2996
MB-6075	84.04	5	Positive	Ductal/NST	2	3.05	25	0	182.333	1:DECEASED	NO	NO	NO		3.92255	-0.2984
MB-3488	41.1	2	Positive	Ductal/NST	3	4.1	50	0	27.4667	1:DECEASED	YES	NO	YES	2	2.61504	-0.2962
MB-3429	49.08	2	Positive	Lobular	2	4.052	26	1	243.5	0:LIVING	NO	YES	NO	2	3.92255	-0.2947
MB-3165	59.78	2	Positive	Ductal/NST	3	5.056	28	1	221.233	0:LIVING	YES	NO	YES	2	5.23007	-0.2939
MB-3021	63.08	2	Positive	Lobular	3	5.044	22	1	217.567	1:DECEASED	NO	YES	YES	1	11.7677	-0.2932
MB-2803	63.01	2	Positive	Ductal/NST	2	3.036	18	0	85.8667	1:DECEASED	NO	NO	YES	1	5.23007	-0.2924
MB-6082	46.47	5	Positive	Ductal/NST	2	5.14	70	8	102.5	1:DECEASED	YES	NO	NO		19.6128	-0.2911
MB-4418	56.11	3	Positive	Ductal/NST	2	3.04	20	0	307.633	0:LIVING	NO	NO	YES	1	16.9977	-0.2899
MB-6071	72.81	5	Positive	Ductal/NST	2	5.068	34	7	57.4	1:DECEASED	NO	YES	NO		11.7677	-0.2851
MB-6060	53.79	5	Positive	Ductal/NST	3	4.06	30	0	38.0333	1:DECEASED	NO	NO	NO		15.6902	-0.2851
MB-7238	71.11	4	Positive	Ductal/NST	3	4.054	27	0	23.2667	1:DECEASED	NO	YES	NO		9.15262	-0.2814
MB-0226	58.21	1	Positive	Ductal/NST	1	3.04	20	1	57.6333	0:LIVING	NO	YES	YES	2	5.23007	-0.2802
MB-2774	66.06	2	Positive	Ductal/NST	2	5.07	35	7	131.667	1:DECEASED	NO	YES	NO	3	3.92255	-0.2779
MB-0584	41.31	1	Positive	Ductal/NST	3	4.04	20	0	118.2	0:LIVING	NO	YES	NO	1	1.30752	-0.2712
MB-4706	75.48	3	Positive	Ductal/NST	3	4.03	15	0	55.6667	1:DECEASED	NO	NO	YES	1	3.92255	-0.2687
MB-4965	69.93	3	Positive	Mixed	2	3.06	30	0	263.6	1:DECEASED	NO	YES	NO	2	9.15262	-0.2665
MB-2796	57.94	2	Positive	Mixed	3	5.04	20	1	87.7	1:DECEASED	NO	YES	YES	2	6.53759	-0.2656
MB-6069	75.55	5	Positive	Ductal/NST	2	5.04	20	5	258.133	1:DECEASED	NO	YES	YES		6.53759	-0.262
MB-3295	60.42	2	Positive	Ductal/NST	3	4.05	25	0	158.533	1:DECEASED	NO	YES	NO	1	6.53759	-0.2608
MB-5324	64.01	3	Positive	Mixed	2	3.02	10	0	190.1	1:DECEASED	NO	NO	NO	1	18.3052	-0.2603
MB-4873	64.47	3	Positive	Ductal/NST	2	5.06	30	14	117.667	1:DECEASED	NO	YES	YES	3	11.7677	-0.2571
MB-0319	92.14	1	Positive	Mixed	2	5.064	32	10	40.7	1:DECEASED	NO	YES	YES	2	5.23007	-0.2536
MB-3492	62.09	2	Positive	Ductal/NST	3	5.04	20	1	118.133	1:DECEASED	NO	YES	YES	2	10.4601	-0.2513
MB-2712	54.59	2	Positive	Mixed	1	3.022	11	1	234.433	1:DECEASED	NO	YES	YES	2	7.84511	-0.2498
MB-5035	56.47	3	Positive	Mixed	3	4.11	55	0	213.2	1:DECEASED	NO	NO	NO	2	24.8428	-0.2485
MB-0145	62.4	1	Positive	Lobular	2	3.04	20	0	147.667	0:LIVING	NO	YES	YES	1	2.61504	-0.2439
MB-2778	62.76	2	Positive	Ductal/NST	2	4.034	17	1	181.233	1:DECEASED	NO	YES	NO	2	7.84511	-0.2412
MB-3371	66.15	2	Positive	Ductal/NST	2	3.032	16	0	241.267	0:LIVING	NO	NO	YES	1	3.92255	-0.2397
MB-2791	40.79	2	Positive	Ductal/NST	2	3.034	17	0	271.933	0:LIVING	NO	NO	YES	1	15.6902	-0.2397
MB-3600	60.15	2	Positive	Ductal/NST	2	4.024	12	1	214.7	0:LIVING	NO	YES	YES	2	11.7677	-0.2392
MB-0328	69.62	1	Positive		3	5.068	34	2	125.6	1:DECEASED	NO	YES	YES	2	11.7677	-0.239
MB-4846	63.07	3	Positive	Lobular	2	3.05	25	0	101.633	1:DECEASED	NO	YES	YES	2	7.84511	-0.2388
MB-7228	58.92	4	Positive	Ductal/NST	2	5.07	35	6	239.167	0:LIVING	NO	YES	NO		9.15262	-0.2364
MB-0638	66.95	1	Positive	Mixed	2	4.064	32	1	103.767	1:DECEASED	NO	YES	YES	2	2.61504	-0.2352
MB-4264	72.17	3	Positive	Ductal/NST	2	4.04	20	1	163.2	1:DECEASED	NO	YES	YES		10.4601	-0.2328
MB-7284	61.23	4	Positive	Ductal/NST	3	5.03	15	1	203	1:DECEASED	NO	YES	NO		6.53759	-0.2304
MB-7083	50.42	4	Positive	Ductal/NST	2	3.052	26	0	105.467	0:LIVING	YES	YES	YES		10.4601	-0.2291
MB-4785	75.46	3	Positive	Ductal/NST	2	3.056	28	0	121.667	1:DECEASED	NO	NO	YES	2	6.53759	-0.2287
MB-5420	71.49	3	Positive	Ductal/NST	3	4.04	20	0	193.9	0:LIVING	NO	NO	YES	1	0	-0.2267
MB-5014	69.93	3	Positive	Ductal/NST	3	5.04	20	1	213.367	0:LIVING	NO	YES	YES		2.61504	-0.2237
MB-7164	49.13	4	Positive	Ductal/NST	1	3.0314	15.7	2	211.4	0:LIVING	NO	YES	YES		6.53759	-0.2182
MB-7293	56.9	4	Positive	Ductal/NST	3	5.09	45	1	199.233	0:LIVING	NO	YES	NO		6.53759	-0.2169
MB-5119	75.33	3	Positive	Ductal/NST	2	3.04	20	0	59.7667	0:LIVING	NO	NO	NO	1	9.15262	-0.2163
MB-3121	63.06	2	Positive	Ductal/NST	1	2.024	12	0	131.333	1:DECEASED	NO	NO	NO	1	3.92255	-0.216
MB-7077	37.89	4	Positive	Ductal/NST	2	5.034	17	5	101.267	0:LIVING	NO	YES	YES		7.84511	-0.2133
MB-4598	67.92	3	Positive	Ductal/NST	2	5.05	25	6	119.367	1:DECEASED	NO	YES	YES	2	3.92255	-0.2109
MB-5620	79.42	3	Positive	Ductal/NST	2	4.062	31	2	42.0667	1:DECEASED	NO	YES	NO		7.84511	-0.2071
MB-6281	75.1	5	Positive	Ductal/NST	2	5.01	5	7	3.5	1:DECEASED	NO	YES	NO		7.84511	-0.2047
MB-0619	38.9	1	Positive	Ductal/NST	3	5.05	25	1	94.2333	0:LIVING	YES	YES	YES	2	1.30752	-0.2042
MB-5428	55.36	3	Positive	Mixed	2	3.03	15	0	150.467	0:LIVING	NO	YES	YES	1	6.53759	-0.1962
MB-5562	73.93	3	Positive	Ductal/NST	2	3.03	15	0	102.967	1:DECEASED	NO	NO	YES	1	2.61504	-0.1958
MB-0130	56.75	1	Positive	Ductal/NST	1	2.034	17	0	153.567	0:LIVING	NO	YES	NO	1	0	-0.195
MB-0181	68.45	1	Positive	Ductal/NST	2	4.042	21	1	85.9667	0:LIVING	NO	YES	YES	2	3.92255	-0.1937
MB-5632	78.55	3	Positive	Ductal/NST	2	5.07	35	4	38.1667	1:DECEASED	NO	YES	YES	2	6.53759	-0.1931
MB-5358	72.88	3	Positive	Mixed	2	4.114	57	3	28.8333	1:DECEASED	NO	YES	YES	3	3.92255	-0.192
MB-6053	69.39	5	Positive	Ductal/NST	1	3.052	26	2	250.8	0:LIVING	NO	YES	NO		5.23007	-0.1914
MB-2977	40.02	2	Positive	Ductal/NST	1	2.03	15	0	110.6	1:DECEASED	NO	NO	NO	1	7.84511	-0.1899
MB-5147	54.61	3	Positive	Lobular	3	4.05	25	0	20.2667	0:LIVING	NO	YES	NO	2	14.3827	-0.1887
MB-5399	73.1	3	Positive	Ductal/NST		2.044	22	2	106.8	1:DECEASED	NO	YES	NO	2	7.84511	-0.1877
MB-4145	60.33	3	Positive	Ductal/NST		1.04	20	0	217.633	1:DECEASED	NO	NO	YES	1	11.7677	-0.1877
MB-0538	61.89	1	Positive	Ductal/NST	3	6.074	37	26	24.1	1:DECEASED	YES	YES	YES	2	0	-0.1857
MB-6042	70.12	5	Positive	Ductal/NST	2	3.06	30	0	263.433	0:LIVING	NO	NO	NO		11.7677	-0.1827
MB-0597	64.55	1	Positive	Ductal/NST	2	4.034	17	2	113.2	1:DECEASED	YES	YES	YES	2	3.92255	-0.179
MB-0536	67.88	1	Positive	Ductal/NST	3	4.04	20	0	147.367	1:DECEASED	NO	YES	YES	1	2.61504	-0.1789
MB-7292	52.9	4	Positive	Ductal/NST	2	4.03	15	1	78.4667	1:DECEASED	NO	YES	YES		3.92255	-0.1754
MB-7046	76.02	4	Positive	Ductal/NST	2	3.046	23	0	146.4	1:DECEASED	NO	YES	YES		10.4601	-0.1742
MB-5195	72.16	3	Positive	Ductal/NST	3	4.03	15	0	196.867	1:DECEASED	NO	YES	YES	1	6.53759	-0.1742
MB-2916	48.93	2	Positive	Tubular/ cribriform	1	2.032	16	0	266.933	0:LIVING	NO	NO	YES	1	7.84511	-0.1718
MB-5452	66.2	3	Positive	Ductal/NST	2	4.036	18	3	16.1667	1:DECEASED	NO	YES	YES	2	7.84511	-0.1717
MB-5455	73.24	3	Positive	Mixed	2	4.02	10	2	61.8	1:DECEASED	NO	YES	NO	2	11.7677	-0.1712
MB-4876	42.45	3	Positive	Lobular	2	3.056	28	0	150.6	1:DECEASED	NO	NO	YES	2	6.53759	-0.1656
MB-0345	37.3	1	Positive	Ductal/NST	2	4.056	28	1	72.6667	0:LIVING	YES	YES	NO	2	7.84511	-0.1647
MB-0485	60.78	1	Positive	Mixed	3	6.1	50	7	36.7667	1:DECEASED	YES	YES	YES	3	5.23007	-0.1635
MB-7182	58.26	4	Positive	Ductal/NST	3	4.054	27	0	49.4667	1:DECEASED	YES	YES	NO		7.84511	-0.1607
MB-5432	61	3	Positive	Ductal/NST	2	4.044	22	1	98.5	1:DECEASED	NO	YES	YES	2	3.92255	-0.1557
MB-5039	67.7	3	Positive	Ductal/NST	3	5.11	55	1	62.1333	1:DECEASED	NO	YES	YES	3	2.61504	-0.1545
MB-6195	66.01	5	Positive	Lobular	2	3.046	23	0	202.233	0:LIVING	NO	YES	NO		10.4601	-0.1521
MB-4655	64.01	3	Positive	Ductal/NST	3	5.032	16	1	99	1:DECEASED	NO	YES	NO	2	7.84511	-0.152
MB-4282	49.61	3	Positive	Ductal/NST	3	4.02	10	0	34.1	0:LIVING	NO	NO	YES	1	7.84511	-0.1496
MB-5169	62.84	3	Positive	Ductal/NST	3	4.05	25	0	51.9667	1:DECEASED	NO	NO	NO	2	19.6128	-0.1465
MB-4616	71.47	3	Positive	Ductal/NST	2	3.04	20	0	90.1333	1:DECEASED	NO	NO	YES	1	6.53759	-0.1461
MB-3050	59.53	2	Positive	Ductal/NST	3	4.06	30	0	255.1	1:DECEASED	NO	YES	NO	1	7.84511	-0.1457
MB-5597	75.38	3	Positive	Ductal/NST	2	4.06	30	1	32.7333	1:DECEASED	NO	YES	NO	2	10.4601	-0.1453
MB-3085	43.68	2	Positive	Lobular	2	3.05	25	0	210.967	1:DECEASED	NO	NO	YES	1	5.23007	-0.1448
MB-3452	64.04	2	Positive	Ductal/NST	3	4.06	30	0	119.867	1:DECEASED	NO	YES	NO	1	9.15262	-0.1426
MB-0632	51.92	1	Positive	Ductal/NST	2	3.04	20	0	56.5	0:LIVING	NO	YES	YES	1	5.23007	-0.1401
MB-0413	56.58	1	Positive	Ductal/NST	3	6.094	47	5	140.067	0:LIVING	YES	YES	YES	2	3.92255	-0.137
MB-4933	50.78	3	Positive	Ductal/NST	2	3.06	30	0	272.9	0:LIVING	NO	NO	NO	2	2.61504	-0.1332
MB-4996	69.65	3	Positive	Ductal/NST	1	3.036	18	1	99.7667	1:DECEASED	NO	YES	NO	2	14.3827	-0.1297
MB-5601	61.73	3	Positive	Ductal/NST	2	4.032	16	3	214.8	1:DECEASED	NO	YES	YES		6.53759	-0.1259
MB-2954	69.79	2	Positive	Ductal/NST	2	4.06	30	3	5.5	1:DECEASED	NO	YES	YES	2	13.0752	-0.1236
MB-0244	67.83	1	Positive	Ductal/NST	1	2.022	11	0	149.733	0:LIVING	NO	YES	NO	1	1.30752	-0.1223
MB-4343	68.09	3	Positive	Mixed	3	4.05	25	0	198.6	1:DECEASED	NO	NO	NO	2	18.3052	-0.121
MB-0452	54.43	1	Positive	Ductal/NST	3	4.046	23	0	62.8	0:LIVING	NO	YES	YES	2	3.92255	-0.1195
MB-0272	55.36	1	Positive	Ductal/NST	3	6.056	28	8	122	1:DECEASED	NO	NO	NO	1	6.53759	-0.1172
MB-5206	67.45	3	Positive	Mixed	2	3.03	15	0	205.733	0:LIVING	NO	NO	NO	1	3.92255	-0.1161
MB-0585	76.72	1	Positive	Ductal/NST	3	5.056	28	1	115.7	1:DECEASED	NO	YES	YES	2	3.92255	-0.1109
MB-5567	74.95	3	Positive	Mixed	2	3.04	20	0	178.567	1:DECEASED	NO	YES	YES	1	6.53759	-0.1108
MB-0459	85.09	1	Positive	Ductal/NST	3	5.068	34	2	35.6	1:DECEASED	NO	YES	YES	3	6.53759	-0.1074
MB-5592	66.01	3	Positive	Lobular	2	3.04	20	0	26.3333	1:DECEASED	NO	NO	YES		14.3827	-0.1049
MB-4709	49.02	3	Positive	Ductal/NST	2	3.04	20	0	146.767	0:LIVING	NO	NO	YES	1	5.23007	-0.1048
MB-0106	49.87	1	Positive	Ductal/NST	1	4.14	70	5	85.3333	0:LIVING	YES	YES	YES	3	5.23007	-0.1025
MB-7152	62.13	4	Positive	Ductal/NST	3	4.036	18	0	195.8	1:DECEASED	NO	YES	NO		5.23007	-0.1011
MB-0280	47.64	1	Positive	Ductal/NST	2	3.042	21	0	172.9	1:DECEASED	NO	YES	YES	2	0	-0.0998
MB-4866	43.86	3	Positive	Ductal/NST	1	2.04	20	0	224.3	0:LIVING	NO	NO	NO	1	2.61504	-0.0994
MB-4173	74.31	3	Positive	Ductal/NST	2	4.02	10	2	160.333	1:DECEASED	NO	YES	YES	2	3.92255	-0.0986
MB-7220	70.97	4	Positive	Ductal/NST	2	3.0502	25.1	0	183.2	1:DECEASED	NO	YES	YES		10.4601	-0.0986
MB-5227	74.46	3	Positive	Ductal/NST	2	4.03	15	1	187.033	1:DECEASED	NO	YES	NO	2	6.53759	-0.0983
MB-4825	65.93	3	Positive	Ductal/NST	2	3.02	10	0	214.433	1:DECEASED	NO	NO	NO	1	7.84511	-0.0983
MB-0133	58.89	1	Positive	Mixed	1	3.16	80	1	151	0:LIVING	YES	YES	YES	2	3.92255	-0.0958
MB-7032	79.36	4	Positive		1	2.046	23	0	71.4667	0:LIVING	NO	YES	NO		5.23007	-0.0937
MB-3033	69.07	2	Positive	Ductal/NST	2	3.038	19	0	70.4	1:DECEASED	NO	YES	NO	1	1.30752	-0.0933
MB-0559	47.71	1	Positive	Ductal/NST	3	4.05	25	0	161.767	0:LIVING	YES	YES	NO	2	3.92255	-0.0909
MB-0260	78.26	1	Positive	Ductal/NST		1.024	12	0	169.833	1:DECEASED	NO	YES	YES	1	1.30752	-0.0873
MB-7128	71.05	4	Positive		2	3.042	21	0	60.2667	1:DECEASED	NO	YES	NO		6.53759	-0.086
MB-3506	39.28	2	Positive	Other	3	5.032	16	1	240.833	0:LIVING	NO	YES	YES	2	7.84511	-0.082
MB-5653	60.72	3	Positive	Ductal/NST	3	4.05	25	0	194.6	0:LIVING	NO	YES	NO	2	7.84511	-0.0813
MB-4802	71.67	3	Positive	Ductal/NST	2	3.08	40	0	43.9	1:DECEASED	NO	NO	NO	2	9.15262	-0.081
MB-4716	52.98	3	Positive	Lobular	3	4.056	28	0	76.1333	1:DECEASED	NO	NO	YES	2	9.15262	-0.0798
MB-5059	53.69	3	Positive	Mixed	2	3.034	17	0	257.633	0:LIVING	NO	NO	NO	1	10.4601	-0.0772
MB-0124	43.46	1	Positive	Mixed	2	4.1	50	2	118.2	0:LIVING	YES	YES	YES	3	1.30752	-0.0748
MB-5261	66.12	3	Positive	Ductal/NST	2	3.03	15	0	116.467	1:DECEASED	NO	NO	YES	1	3.92255	-0.0736
MB-5196	52.98	3	Positive	Ductal/NST	2	3.03	15	0	94.0333	1:DECEASED	NO	NO	NO	1	16.9977	-0.0719
MB-4649	61.67	3	Positive	Ductal/NST	2	3.05	25	0	16.8333	1:DECEASED	NO	NO	YES	2	19.6128	-0.0711
MB-4224	72.39	3	Positive	Ductal/NST	2	4.07	35	1	65.5	1:DECEASED	NO	YES	YES	2	6.53759	-0.0685
MB-5205	50.24	3	Positive	Ductal/NST	3	5.07	35	3	185.3	0:LIVING	YES	YES	YES	2	11.7677	-0.0673
MB-4828	78.87	3	Positive	Lobular	3	5.16	80	2	42.5	1:DECEASED	NO	YES	YES	3	10.4601	-0.0661
MB-6122	54.74	5	Positive	Ductal/NST	2	4.07	35	3	260.2	0:LIVING	YES	NO	NO		9.15262	-0.0649
MB-3360	48.48	2	Positive	Ductal/NST	3	4.056	28	0	26.7667	1:DECEASED	NO	YES	YES	1	10.4601	-0.0638
MB-4721	66.39	3	Positive	Lobular	1	4.12	60	5	23.7333	1:DECEASED	NO	YES	YES	3	9.15262	-0.0635
MB-0168	60.26	1	Positive	Ductal/NST	3	4.034	17	0	122.767	0:LIVING	NO	YES	YES	1	1.30752	-0.0624
MB-0434	69.79	1	Positive	Ductal/NST	3	5.04	20	2	45.5	1:DECEASED	YES	YES	NO	2	6.53759	-0.0614
MB-7215	60.15	4	Positive	Medullary	2	4.031	15.5	2	208.967	1:DECEASED	NO	YES	YES		7.84511	-0.0612
MB-7170	58.56	4	Positive	Ductal/NST	2	3.04	20	0	155.4	0:LIVING	NO	YES	YES		19.6128	-0.0549
MB-5596	54.27	3	Positive	Lobular	2	5.06	30	20	167.933	1:DECEASED	NO	YES	NO		14.3827	-0.0534
MB-4593	48.44	3	Positive	Ductal/NST	2	3.03	15	0	140.233	0:LIVING	NO	NO	YES	1	3.92255	-0.0497
MB-4760	48.41	3	Positive	Ductal/NST		2.03	15	1	124.8	1:DECEASED	NO	YES	NO		5.23007	-0.0449
MB-6008	80.33	5	Positive	Lobular	3	4.05	25	0	69.1	1:DECEASED	NO	NO	NO		10.4601	-0.0424
MB-6135	69.38	5	Positive	Ductal/NST	2	4.03	15	1	78.6	1:DECEASED	NO	YES	NO		9.15262	-0.0411
MB-0066	61.49	1	Positive	Ductal/NST	2	4.032	16	1	157.433	0:LIVING	NO	YES	YES	2	3.92255	-0.0401
MB-7048	36.27	4	Positive	Ductal/NST	2	3.028	14	0	88.4667	0:LIVING	NO	YES	YES		6.53759	-0.0323
MB-0579	70.53	1	Positive	Ductal/NST	2	4.058	29	1	92.7667	1:DECEASED	NO	YES	YES	2	3.92255	-0.0316
MB-0492	85.21	1	Positive	Mixed	3	4.056	28	0	81.1333	1:DECEASED	NO	YES	YES	2	1.30752	-0.0298
MB-3403	50.92	2	Positive	Ductal/NST	2	4.034	17	1	138.333	0:LIVING	NO	YES	YES	2	5.23007	-0.0287
MB-5603	70.79	3	Positive	Ductal/NST	2	4.04	20	2	171.633	1:DECEASED	NO	YES	YES		2.61504	-0.0285
MB-3417	59.16	2	Positive	Mixed	2	3.04	20	0	103.467	0:LIVING	NO	YES	YES	1	9.15262	-0.0285
MB-5431	49.91	3	Positive	Ductal/NST	2	3.03	15	0	15.8667	1:DECEASED	NO	NO	YES	1	11.7677	-0.0247
MB-0341	67.01	1	Positive		2	4.052	26	3	173.9	1:DECEASED	NO	YES	YES	2	2.61504	-0.024
MB-7219	60.07	4	Positive	Ductal/NST	1	3.025	12.5	1	165.2	0:LIVING	NO	YES	YES		3.92255	-0.0234
MB-3222	63.03	2	Positive	Mixed	1	2.034	17	0	23.9333	1:DECEASED	NO	NO	NO	1	3.92255	-0.0228
MB-5422	47.14	3	Positive	Ductal/NST	1	2.064	32	0	46.0667	1:DECEASED	NO	NO	NO	2	7.84511	-0.0225
MB-0576	68.47	1	Positive	Ductal/NST	3	6.042	21	5	31	1:DECEASED	NO	YES	YES	2	6.53759	-0.0137
MB-3088	65.58	2	Positive	Ductal/NST	2	3.038	19	0	256.5	0:LIVING	NO	NO	NO	1	3.92255	-0.0097
MB-4281	60	3	Positive	Ductal/NST	3	5.046	23	1	260.033	1:DECEASED	NO	YES	YES	2	10.4601	-0.0097
MB-7241	47.85	4	Positive	Ductal/NST	2	4.046	23	1	171.1	0:LIVING	NO	NO	NO		11.7677	-0.0097
MB-4701	47.62	3	Positive	Ductal/NST	3	4.05	25	0	127.533	0:LIVING	NO	NO	YES	2	10.4601	-0.0089
MB-0197	50.48	1	Positive	Ductal/NST	3	5.048	24	2	70.7333	0:LIVING	YES	YES	YES	2	2.61504	-0.0086
MB-7104	59.93	4	Positive	Ductal/NST	3	5.038	19	2	122.833	1:DECEASED	NO	YES	YES		3.92255	-0.0072
MB-5061	71.05	3	Positive	Ductal/NST	2	4.05	25	2	39.4333	0:LIVING	NO	YES	YES	2	1.30752	-0.0042
MB-2947	36.47	2	Positive	Ductal/NST	2	3.03	15	0	112	0:LIVING	NO	NO	NO	1	3.92255	-0.0021
MB-3781	48.16	2	Positive	Mixed	2	3.036	18	0	224.567	0:LIVING	NO	NO	YES	1	6.53759	-0.0015
MB-3707	70.77	2	Positive	Ductal/NST	3	5.05	25	1	228.767	1:DECEASED	NO	YES	NO	2	2.61504	0.0056
MB-5489	53.6	3	Positive	Ductal/NST	2	3.03	15	0	216.967	0:LIVING	NO	NO	NO	1	3.92255	0.0057
MB-0177	85.94	1	Positive	Mixed	2	4.088	44	2	45.6	1:DECEASED	NO	YES	YES	2	3.92255	0.0065
MB-3110	61.07	2	Positive	Lobular	2	4.032	16	2	100.733	0:LIVING	NO	YES	YES	2	9.15262	0.0069
MB-4300	70.58	3	Positive	Ductal/NST	3	5.06	30	1	189.033	0:LIVING	NO	YES	YES	2	6.53759	0.0077
MB-5098	61.92	3	Positive	Ductal/NST		3.036	18	0	186.4	1:DECEASED	NO	NO	NO	1	9.15262	0.0103
MB-5334	78.44	3	Positive	Ductal/NST	3	4.04	20	0	85.4	1:DECEASED	NO	YES	YES	1	1.30752	0.0115
MB-4900	47.61	3	Positive	Ductal/NST	2	3.036	18	0	224.6	0:LIVING	NO	YES	NO	1	6.53759	0.0122
MB-0507	58.71	1	Positive	Ductal/NST	3	4.036	18	0	23.8	0:LIVING	NO	YES	YES	1	1.30752	0.0125
MB-0514	42.89	1	Positive		2	4.04	20	1	13.4	0:LIVING	YES	YES	YES	2	9.15262	0.0132
MB-7298	61.16	4	Positive	Ductal/NST	2	5.05	25	12	86.2333	1:DECEASED	NO	YES	NO		19.6128	0.014
MB-5117	51.09	3	Positive	Ductal/NST	2	3.06	30	0	209.267	0:LIVING	NO	YES	YES	2	6.53759	0.015
MB-0167	76.4	1	Positive	Ductal/NST	3	5.076	38	2	43.1	1:DECEASED	NO	YES	YES	2	11.7677	0.0152
MB-3300	64.99	2	Positive	Ductal/NST	2	3.038	19	0	247	0:LIVING	NO	NO	NO	1	3.92255	0.0188
MB-2848	60.11	2	Positive	Ductal/NST	2	4.03	15	1	227.733	1:DECEASED	NO	YES	NO	2	7.84511	0.0239
MB-5645	71.31	3	Positive	Ductal/NST	2	3.04	20	0	22.2333	1:DECEASED	NO	YES	YES	1	7.84511	0.0242
MB-0002	43.19	1	Positive	Ductal/NST	3	4.02	10	0	84.6333	0:LIVING	NO	YES	YES	1	2.61504	0.0251
MB-6154	71.74	5	Positive	Ductal/NST	2	3.05	25	0	195.3	0:LIVING	NO	NO	NO		5.23007	0.0254
MB-6306	78.22	5	Positive	Ductal/NST	3	4.058	29	0	64.6	1:DECEASED	NO	YES	YES		6.53759	0.0267
MB-0192	62.55	1	Positive	Mixed	1	2.026	13	0	144.633	0:LIVING	NO	YES	YES	1	2.61504	0.0284
MB-0305	60.62	1	Positive	Ductal/NST	3	6.07	35	6	63.5	1:DECEASED	YES	YES	NO	2	6.53759	0.0293
MB-5273	60.33	3	Positive	Ductal/NST	3	4.04	20	0	60.8667	1:DECEASED	NO	YES	NO	1	2.61504	0.0301
MB-6192	78.45	5	Positive	Ductal/NST	2	4.07	35	2	42.6333	1:DECEASED	NO	YES	NO		9.15262	0.0318
MB-5116	74.71	3	Positive	Ductal/NST	2	5.036	18	7	71.7667	1:DECEASED	NO	YES	YES	2	7.84511	0.0326
MB-0143	85.39	1	Positive	Ductal/NST	3	5.044	22	2	54.3333	1:DECEASED	NO	YES	YES	2	9.15262	0.034
MB-4987	76.37	3	Positive	Ductal/NST	2	3.04	20	0	221.767	1:DECEASED	NO	NO	NO	1	9.15262	0.0357
MB-0611	75.65	1	Positive	Ductal/NST	3	4.048	24	0	104.533	0:LIVING	NO	YES	NO	2	3.92255	0.0357
MB-2686	68.76	2	Positive	Ductal/NST	3	5.034	17	1	177.267	0:LIVING	NO	YES	YES	2	6.53759	0.0365
MB-5182	78.04	3	Positive	Mixed	3	4.06	30	0	134.267	1:DECEASED	NO	YES	YES		6.53759	0.0377
MB-6113	39.41	5	Positive	Ductal/NST	2	4.04	20	2	124.567	1:DECEASED	YES	NO	NO	2	5.23007	0.0407
MB-6263	79.42	5	Positive	Ductal/NST	2	5.048	24	8	75.8667	0:LIVING	NO	YES	NO		6.53759	0.0419
MB-6288	74.33	5	Positive	Ductal/NST	3	4.046	23	0	100.3	1:DECEASED	NO	YES	YES		6.53759	0.0419
MB-5266	76.83	3	Positive	Ductal/NST	3	4.06	30	0	83.6333	1:DECEASED	NO	YES	NO	2	13.0752	0.0439
MB-2814	65.25	2	Positive	Ductal/NST	2	3.026	13	0	231.033	1:DECEASED	NO	NO	YES	1	5.23007	0.0459
MB-6314	68.57	5	Positive	Mucinous	2	3.028	14	0	134.833	0:LIVING	NO	NO	NO		6.53759	0.0469
MB-6334	60.12	5	Positive	Ductal/NST	3	4.042	21	0	128.1	0:LIVING	NO	YES	NO		7.84511	0.0469
MB-5492	74.28	3	Positive	Lobular	3	6.102	51	6	23.3667	1:DECEASED	NO	YES	NO		10.4601	0.0482
MB-5201	73.17	3	Positive	Ductal/NST	2	3.04	20	0	96.9667	1:DECEASED	NO	YES	YES	1	2.61504	0.0505
MB-4843	54.35	3	Positive	Ductal/NST		2.06	30	0	265.133	0:LIVING	NO	YES	NO	2	15.6902	0.0508
MB-5311	73.01	3	Positive	Ductal/NST	2	3.054	27	0	57.6667	1:DECEASED	NO	YES	YES	2	10.4601	0.0531
MB-0228	63.35	1	Positive	Lobular	1	3.034	17	1	10.8333	1:DECEASED	NO	NO	NO	2	1.30752	0.0545
MB-4749	70.57	3	Positive	Mixed	3	4.044	22	0	51.4667	1:DECEASED	NO	NO	NO	2	18.3052	0.0548
MB-5200	70.23	3	Positive	Ductal/NST	3	4.03	15	0	52.3	1:DECEASED	NO	YES	YES	1	6.53759	0.0553
MB-5011	67.68	3	Positive	Mixed	2	3.046	23	0	80.5	1:DECEASED	NO	NO	YES	2	5.23007	0.0569
MB-5510	75.73	3	Positive	Mixed	3	4.07	35	0	103.1	1:DECEASED	NO	YES	NO		13.0752	0.0586
MB-5583	50.75	3	Positive	Ductal/NST	2	3.032	16	0	111.367	0:LIVING	NO	NO	YES	1	3.92255	0.0604
MB-5590	64.93	3	Positive	Ductal/NST	3	4.052	26	0	17.8333	0:LIVING	NO	YES	NO	2	15.6902	0.065
MB-6107	71.38	5	Positive	Lobular	3	4		0	123.333	1:DECEASED	NO	YES	NO		16.9977	0.0659
MB-4368	74.6	3	Positive	Ductal/NST	2	4.05	25	3	119.467	1:DECEASED	NO	YES	YES	2	7.84511	0.0759
MB-4010	73.15	3	Positive	Ductal/NST	3	4.05	25	0	11.7	1:DECEASED	NO	NO	NO	2	11.7677	0.0772
MB-7212	62.26	4	Positive	Lobular	3	4.0286	14.3	0	52.5	1:DECEASED	NO	YES	NO		3.92255	0.0772
MB-7088	72.05	4	Positive	Ductal/NST	3	5.05	25	2	123.533	0:LIVING	NO	YES	NO		11.7677	0.0785
MB-2863	59.58	2	Positive	Mucinous	1	3.04	20	1	258.333	0:LIVING	NO	YES	NO	2	7.84511	0.08
MB-5331	54.69	3	Positive	Ductal/NST	2	3.046	23	0	124.133	1:DECEASED	NO	NO	NO	2	7.84511	0.0808
MB-7080	64.01	4	Positive	Ductal/NST	1	2.034	17	0	91.2333	0:LIVING	NO	YES	NO		6.53759	0.081
MB-0344	59.75	1	Positive	Lobular	2	4.058	29	2	152.933	0:LIVING	NO	YES	YES	2	2.61504	0.0837
MB-4342	73.2	3	Positive	Ductal/NST		2.124	62	3	232.767	1:DECEASED	NO	YES	YES	3	7.84511	0.0848
MB-7280	63.5	4	Positive	Ductal/NST	2	5.08	40	6	195.533	0:LIVING	NO	YES	NO		7.84511	0.0848
MB-0229	45.5	1	Positive	Mixed	2	3.038	19	0	71.5	0:LIVING	NO	YES	YES	1	6.53759	0.0857
MB-4710	77.12	3	Positive	Ductal/NST	3	4.038	19	0	57.6667	0:LIVING	NO	YES	NO	1	14.3827	0.0876
MB-0371	78.41	1	Positive	Ductal/NST	3	6.044	22	6	131.133	0:LIVING	NO	YES	YES	2	1.30752	0.0877
MB-0404	60.71	1	Positive	Ductal/NST	3	5.03	15	1	63.5	0:LIVING	NO	YES	YES	2	3.92255	0.0877
MB-4059	50.23	3	Positive	Ductal/NST	2	3.05	25	0	172	1:DECEASED	NO	YES	YES	2	7.84511	0.0887
MB-7233	74.76	4	Positive	Ductal/NST	2	3.0426	21.3	0	222.033	1:DECEASED	NO	YES	NO		7.84511	0.0899
MB-0147	79.28	1	Positive	Lobular	2	5.076	38	9	51.7667	1:DECEASED	NO	YES	YES	2	2.61504	0.095
MB-6322	80.93	5	Positive	Mixed	2	5.05	25	9	80.3667	1:DECEASED	NO	YES	YES		14.3827	0.0962
MB-7043	72.65	4	Positive	Ductal/NST	3	4.036	18	0	91.5333	0:LIVING	NO	YES	YES		9.15262	0.0962
MB-5121	72.02	3	Positive	Lobular	3	4.036	18	0	114.9	1:DECEASED	NO	YES	NO		9.15262	0.0983
MB-5622	62.89	3	Positive	Ductal/NST	3	4.046	23	0	182.933	0:LIVING	NO	YES	YES	2	5.23007	0.0987
MB-0586	77.99	1	Positive	Lobular	2	4.13	65	1	77.2333	1:DECEASED	NO	YES	YES	3	5.23007	0.1
MB-5364	56.89	3	Positive	Medullary	3	4.03	15	0	125.767	1:DECEASED	NO	YES	YES	1	6.53759	0.1013
MB-5239	69.5	3	Positive	Mixed	2	3.03	15	0	192.133	0:LIVING	NO	NO	NO	1	1.30752	0.1027
MB-5464	65.58	3	Positive	Ductal/NST		2.036	18	2	116.533	1:DECEASED	NO	YES	YES	2	3.92255	0.1027
MB-2730	61.99	2	Positive	Ductal/NST	3	6.07	35	4	133.733	0:LIVING	NO	YES	YES	3	13.0752	0.1059
MB-3357	47.75	2	Positive	Mixed	3	4.05	25	0	38.0333	1:DECEASED	NO	YES	YES	1	10.4601	0.1071
MB-0232	44.73	1	Positive	Ductal/NST	2	3.028	14	0	207.633	0:LIVING	NO	NO	NO	1	3.92255	0.1109
MB-4860	44.95	3	Positive	Lobular	2	3.02	10	0	234.6	0:LIVING	NO	NO	YES	1	7.84511	0.1127
MB-6346	63.2	5	Positive	Mucinous	2	3.044	22	0	281.5	0:LIVING	NO	NO	YES	2	3.92255	0.1152
MB-0596	77.48	1	Positive	Mixed	2	3.032	16	0	107.1	1:DECEASED	NO	YES	YES	1	6.53759	0.121
MB-7106	80.13	4	Positive	Ductal/NST	1	4.058	29	18	37.5	1:DECEASED	NO	YES	NO		9.15262	0.1215
MB-4767	74.86	3	Positive	Ductal/NST	3	5.08	40	1	47.1333	1:DECEASED	NO	YES	NO	2	5.23007	0.1251
MB-5533	71.64	3	Positive	Mixed	3	5.04	20	1	158.033	0:LIVING	NO	YES	YES	2	9.15262	0.1292
MB-5271	58.25	3	Positive	Medullary	2	3.08	40	0	167.5	0:LIVING	NO	YES	NO	2	13.0752	0.1344
MB-3167	66.76	2	Positive	Ductal/NST	2	4.032	16	1	136.933	0:LIVING	NO	YES	YES	1	1.30752	0.1361
MB-0636	26.36	1	Positive	Ductal/NST	3	4.024	12	0	32.6333	1:DECEASED	NO	YES	YES	1	1.30752	0.1386
MB-7234	63.43	4	Positive	Ductal/NST	3	4.016	8	0	222.2	0:LIVING	NO	YES	YES		5.23007	0.1408
MB-4976	73.65	3	Positive	Ductal/NST	1	3.04	20	3	224.1	1:DECEASED	NO	YES	NO		2.61504	0.1433
MB-6021	51.94	5	Positive	Lobular	2	3		0	301.233	0:LIVING	NO	NO	NO		5.23007	0.1433
MB-6181	83.09	5	Positive	Ductal/NST	1	3.03	15	1	54.9333	1:DECEASED	NO	YES	NO		6.53759	0.1446
MB-0427	81.89	1	Positive	Lobular	2	5.042	21	15	116.1	0:LIVING	NO	YES	YES	2	1.30752	0.1449
MB-6273	43.08	5	Positive	Tubular/ cribriform	2	4.032	16	1	189.433	0:LIVING	YES	NO	NO		11.7677	0.1485
MB-5604	66.88	3	Positive	Ductal/NST	2	4.05	25	2	145.633	0:LIVING	NO	YES	YES	2	6.53759	0.1488
MB-5410	66.45	3	Positive	Ductal/NST	3	4.06	30	0	202.767	0:LIVING	NO	YES	YES	2	9.15262	0.1498
MB-7111	52.12	4	Positive	Ductal/NST	3	6.1	50	5	30.1667	1:DECEASED	NO	YES	NO		3.92255	0.1511
MB-0657	58.65	1	Positive	Lobular	2	3.2	100	0	30.4333	0:LIVING	NO	YES	YES	2	6.53759	0.152
MB-5613	80.21	3	Positive	Ductal/NST	2	4.1	50	1	212.367	1:DECEASED	NO	YES	NO	3	9.15262	0.1533
MB-7142	55.52	4	Positive	Ductal/NST	2	3.026	13	0	175.9	1:DECEASED	NO	YES	NO		2.61504	0.1536
MB-3122	62.39	2	Positive	Ductal/NST	3	4.034	17	0	257.767	0:LIVING	NO	YES	NO	1	7.84511	0.1539
MB-3614	63.95	2	Positive	Ductal/NST	3	5.068	34	3	235.4	0:LIVING	NO	YES	YES	2	5.23007	0.1549
MB-2900	59.29	2	Positive	Lobular	2	5.05	25	9	20.6667	1:DECEASED	NO	YES	NO	3	5.23007	0.1561
MB-0472	59.34	1	Positive	Lobular		1.022	11	0	27.4	0:LIVING	NO	NO	YES	0	2.61504	0.1599
MB-2781	64.32	2	Positive	Ductal/NST	2	4.06	30	1	40.4333	1:DECEASED	NO	YES	NO	2	2.61504	0.1602
MB-0568	61.28	1	Positive	Ductal/NST	2	4.034	17	1	181.467	0:LIVING	NO	YES	NO	2	5.23007	0.162
MB-0321	46.86	1	Positive	Ductal/NST	3	5.06	30	2	174.633	0:LIVING	YES	YES	NO	2	3.92255	0.1681
MB-0484	38.72	1	Positive	Ductal/NST	3	5.044	22	3	82.6333	0:LIVING	YES	YES	YES	2	6.53759	0.1688
MB-4782	43.85	3	Positive	Ductal/NST	2	5		0	251.067	0:LIVING	NO	NO	NO		5.23007	0.17
MB-4800	61.3	3	Positive	Ductal/NST	3	4.05	25	0	110.933	1:DECEASED	NO	NO	NO	2	10.4601	0.1712
MB-2932	63.1	2	Positive	Ductal/NST	3	4.036	18	0	108.433	0:LIVING	NO	YES	YES	1	3.92255	0.1713
MB-4969	76.81	3	Positive	Ductal/NST	2	3.05	25	0	198.1	1:DECEASED	NO	NO	YES	2	22.2278	0.1718
MB-2984	64.04	2	Positive	Ductal/NST	3	4.04	20	0	261.2	0:LIVING	NO	YES	YES	1	6.53759	0.1724
MB-7102	73.16	4	Positive	Mixed	1	3.04	20	1	104.1	1:DECEASED	NO	YES	NO		7.84511	0.174
MB-5305	61.88	3	Positive	Mixed	2	4.06	30	1	149.433	1:DECEASED	NO	YES	NO	2	5.23007	0.1754
MB-5193	88.8	3	Positive	Ductal/NST	1	3.06	30	1	54.2667	1:DECEASED	NO	YES	NO	2	7.84511	0.1785
MB-0468	60.95	1	Positive	Ductal/NST	3	6.052	26	4	129.6	1:DECEASED	YES	YES	YES	2	3.92255	0.183
MB-4697	79.01	3	Positive	Lobular		1.06	30	0	118	1:DECEASED	NO	NO	NO		15.6902	0.1856
MB-5563	76.3	3	Positive	Lobular	2	3.03	15	0	117.667	1:DECEASED	NO	NO	NO	1	9.15262	0.1895
MB-7071	27.56	4	Positive	Lobular	3	4.036	18	0	102.067	0:LIVING	NO	NO	YES		28.7654	0.1946
MB-3838	60.45	2	Positive	Ductal/NST	3	4.046	23	0	134.467	1:DECEASED	NO	YES	YES	1	6.53759	0.2004
MB-0248	45.76	1	Positive	Ductal/NST	3	4.042	21	0	71	0:LIVING	YES	YES	YES	2	0	0.2021
MB-0144	79.73	1	Positive	Ductal/NST	3	6.052	26	6	152.067	1:DECEASED	NO	YES	YES		6.53759	0.2028
MB-7231	68.41	4	Positive	Ductal/NST		1.076	38	0	199.033	1:DECEASED	NO	NO	NO		10.4601	0.2072
MB-5388	69.8	3	Positive	Mixed	2	3.03	15	0	146.933	1:DECEASED	NO	NO	YES	1	3.92255	0.2081
MB-7072	71.24	4	Positive	Mixed	2	5.13	65	14	52.3333	1:DECEASED	NO	YES	YES		10.4601	0.2097
MB-0050	44.64	1	Positive	Mixed	2	4.066	33	3	75.3333	0:LIVING	YES	YES	YES	2	0	0.2115
MB-7276	61.27	4	Positive	Ductal/NST	1	4.04	20	4	185.333	0:LIVING	NO	YES	YES		11.7677	0.2174
MB-7074	51.36	4	Positive	Ductal/NST	1	2.036	18	0	108.167	0:LIVING	NO	YES	NO		5.23007	0.2214
MB-5514	63.45	3	Positive	Ductal/NST	2	4.04	20	1	182.9	0:LIVING	NO	YES	YES	2	1.30752	0.226
MB-7268	34.64	4	Positive	Ductal/NST	3	5.1	50	1	227.467	0:LIVING	NO	YES	YES		6.53759	0.2291
MB-5050	55.04	3	Positive	Mixed	2	3.03	15	0	184.333	0:LIVING	NO	YES	YES	1	11.7677	0.2314
MB-4941	57.32	3	Positive	Ductal/NST	2	3.04	20	0	58.6333	1:DECEASED	NO	NO	YES	1	3.92255	0.2319
MB-6257	49.38	5	Positive	Ductal/NST	3	4.032	16	0	91	0:LIVING	NO	YES	YES		3.92255	0.2329
MB-0552	61.53	1	Positive	Ductal/NST	3	6.058	29	8	68.0667	1:DECEASED	YES	YES	YES	2	5.23007	0.2355
MB-5393	82.72	3	Positive	Mixed	2	3.044	22	0	154	1:DECEASED	NO	NO	NO	2	6.53759	0.2373
MB-0431	63.61	1	Positive	Lobular	2	4.114	57	2	85.1333	0:LIVING	NO	YES	YES	2	3.92255	0.2376
MB-0136	72.3	1	Positive	Ductal/NST	2	3.026	13	0	88.2	0:LIVING	NO	YES	NO	1	2.61504	0.2395
MB-4838	74.39	3	Positive	Ductal/NST	2	3.198	99	0	200.767	1:DECEASED	NO	YES	YES	3	6.53759	0.2419
MB-7163	43.81	4	Positive	Ductal/NST	2	5.06	30	15	52.6333	1:DECEASED	YES	YES	NO		3.92255	0.2419
MB-7235	62.45	4	Positive	Other	2	4.04	20	2	170.8	0:LIVING	NO	YES	NO		15.6902	0.2432
MB-5107	61.06	3	Positive	Ductal/NST	3	4.082	41	0	82.6333	1:DECEASED	NO	YES	YES	2	3.92255	0.244
MB-7173	67.4	4	Positive	Lobular	2	3.0432	21.6	0	63.5333	1:DECEASED	NO	YES	NO		6.53759	0.2445
MB-0366	51.74	1	Positive	Mixed	2	3.044	22	0	64.2333	0:LIVING	NO	YES	NO	2	5.23007	0.2451
MB-4787	68.85	3	Positive	Ductal/NST	2	3.06	30	0	81.0667	1:DECEASED	NO	NO	NO	2	10.4601	0.2457
MB-0261	63.93	1	Positive	Ductal/NST	1	4.052	26	6	90.2333	1:DECEASED	NO	YES	YES	2	3.92255	0.248
MB-0151	67.7	1	Positive	Ductal/NST	3	6.1	50	6	49.2333	1:DECEASED	NO	YES	YES	3	1.30752	0.249
MB-5062	75.55	3	Positive	Ductal/NST	3	5.04	20	1	168.267	0:LIVING	NO	YES	YES	2	9.15262	0.2495
MB-4318	72.44	3	Positive	Ductal/NST	3	5.04	20	1	17.1333	1:DECEASED	NO	YES	YES	2	3.92255	0.2497
MB-0640	66.09	1	Positive	Ductal/NST	2	3.026	13	0	61.3333	0:LIVING	NO	YES	YES	1	3.92255	0.2535
MB-5378	57.99	3	Positive	Ductal/NST	3	5.09	45	3	12.2667	1:DECEASED	YES	NO	YES	3	7.84511	0.2553
MB-3824	49.45	2	Positive	Ductal/NST	3	4.044	22	0	126.467	1:DECEASED	NO	YES	YES	1	10.4601	0.2586
MB-0571	61.79	1	Positive	Ductal/NST	1	2.04	20	0	149.867	0:LIVING	NO	YES	YES	1	11.7677	0.2593
MB-7076	56.13	4	Positive	Ductal/NST	2	3.044	22	0	142.667	1:DECEASED	NO	YES	NO		7.84511	0.2599
MB-0243	53.72	1	Positive	Ductal/NST	2	4.044	22	1	149.767	0:LIVING	YES	YES	YES	2	5.23007	0.2603
MB-5313	79.12	3	Positive	Lobular		3.06	30	14	46.5333	1:DECEASED	NO	YES	NO	2	6.53759	0.2624
MB-7140	58.27	4	Positive	Ductal/NST	3	6.12	60	5	90.8	1:DECEASED	NO	YES	NO		10.4601	0.2624
MB-7266	59.82	4	Positive	Ductal/NST	1	3.08	40	1	68.1667	1:DECEASED	NO	YES	YES		5.23007	0.2651
MB-3865	49.37	2	Positive	Tubular/ cribriform	1	2.03	15	0	199.967	0:LIVING	NO	YES	YES	1	5.23007	0.2653
MB-7144	59.34	4	Positive	Ductal/NST	3	4.045	22.5	0	102.633	1:DECEASED	NO	YES	YES		5.23007	0.2703
MB-0353	86.26	1	Positive	Ductal/NST	2	5.08	40	6	41.8333	1:DECEASED	NO	YES	YES	2	6.53759	0.2795
MB-5251	76.77	3	Positive	Ductal/NST		2.04	20	1	112.467	1:DECEASED	NO	YES	NO	2	2.61504	0.2807
MB-4120	56.19	3	Positive	Ductal/NST	2	3.02	10	0	217.1	1:DECEASED	NO	NO	NO		6.53759	0.2843
MB-7226	67.88	4	Positive	Ductal/NST	3	5.0352	17.6	3	53.3667	1:DECEASED	YES	YES	NO		5.23007	0.2859
MB-6217	47.51	5	Positive	Mucinous	1	3		3	211.533	1:DECEASED	YES	YES	NO		7.84511	0.2872
MB-4339	74.98	3	Positive	Ductal/NST	2	3.04	20	0	173.6	1:DECEASED	NO	NO	YES	1	10.4601	0.2884
MB-2795	42.07	2	Positive	Ductal/NST	2	3.024	12	0	272.1	0:LIVING	NO	NO	YES	1	3.92255	0.2891
MB-0263	76.49	1	Positive	Mixed		1.054	27	0	176.033	1:DECEASED	NO	YES	NO	1	1.30752	0.2897
MB-4957	70.38	3	Positive	Mixed	2	3.04	20	0	197.667	1:DECEASED	NO	NO	YES	1	3.92255	0.2897
MB-4744	64.21	3	Positive	Ductal/NST	3	5.032	16	2	153	1:DECEASED	NO	YES	YES	2	9.15262	0.2897
MB-4704	67.79	3	Positive	Mixed	3	4.098	49	0	64	1:DECEASED	NO	NO	NO	2	3.92255	0.2919
MB-0392	56.28	1	Positive	Ductal/NST	3	5.06	30	2	38.1333	1:DECEASED	YES	YES	NO	4	2.61504	0.2921
MB-2745	46.85	2	Positive	Mixed	2	4.06	30	1	168.967	1:DECEASED	NO	YES	YES	2	5.23007	0.2945
MB-2999	61.42	2	Positive	Ductal/NST	3	4.024	12	0	262	0:LIVING	NO	YES	NO	1	10.4601	0.2958
MB-4739	56.08	3	Positive	Mixed	2	3.03	15	0	161.667	1:DECEASED	NO	NO	YES	1	11.7677	0.297
MB-4695	61.12	3	Positive	Lobular	2	4.1	50	2	21.3	1:DECEASED	NO	YES	NO	2	7.84511	0.2999
MB-3530	70.94	2	Positive	Mixed	2	4.052	26	1	112.967	1:DECEASED	NO	YES	NO	2	26.1504	0.3012
MB-7260	52.41	4	Positive	Ductal/NST	3	6.0483	24.15	7	31.1667	0:LIVING	YES	NO	YES		11.7677	0.3012
MB-0882	73.39	1	Positive	Ductal/NST	3	4.094	47	0	42.3667	1:DECEASED	NO	YES	NO	2	1.30752	0.3032
MB-3430	68.86	2	Positive	Ductal/NST	3	5.05	25	1	219.767	1:DECEASED	NO	YES	YES	2	9.15262	0.3049
MB-7013	30.53	4	Positive	Ductal/NST	1	2.036	18	0	46.4333	0:LIVING	NO	YES	YES		6.53759	0.305
MB-2769	59.9	2	Positive	Lobular	2	3.03	15	0	160	0:LIVING	NO	NO	YES	1	5.23007	0.3053
MB-0128	57.4	1	Positive	Ductal/NST	2	3.028	14	0	137.8	0:LIVING	NO	YES	YES	1	5.23007	0.3076
MB-4348	61.57	3	Positive	Ductal/NST	3	6.08	40	4	226.2	1:DECEASED	NO	YES	YES	2	11.7677	0.3089
MB-4630	67.48	3	Positive	Ductal/NST		3.07	35	0	95.8333	1:DECEASED	NO	NO	NO		9.15262	0.3102
MB-6184	35.02	5	Positive	Ductal/NST	3	6.1	50	9	185.7	1:DECEASED	YES	YES	NO		6.53759	0.3102
MB-6133	74.6	5	Positive	Lobular	2	3.078	39	0	61.8	1:DECEASED	NO	NO	NO		9.15262	0.3129
MB-5215	74.11	3	Positive	Ductal/NST	3	6.056	28	6	118.7	1:DECEASED	NO	YES	YES		3.92255	0.3137
MB-7000	69.28	4	Positive	Other	2	4.022	11	1	97.4	0:LIVING	NO	YES	NO		11.7677	0.318
MB-4674	75.26	3	Positive	Ductal/NST	2	4.08	40	3	81.0667	1:DECEASED	NO	YES	NO	2	11.7677	0.3191
MB-0599	46.85	1	Positive	Ductal/NST	2	4.048	24	1	123.267	0:LIVING	YES	YES	YES	2	3.92255	0.3193
MB-4934	74.85	3	Positive	Ductal/NST	2	5.056	28	4	70.2333	0:LIVING	NO	YES	YES	2	13.0752	0.3211
MB-0553	86.99	1	Positive	Ductal/NST	2	5.04	20	14	85.7333	1:DECEASED	NO	YES	YES	2	2.61504	0.322
MB-7040	81.32	4	Positive	Ductal/NST	2	4.044	22	1	71.8333	0:LIVING	NO	YES	NO		7.84511	0.322
MB-4324	61.22	3	Positive	Ductal/NST	3	6.1	50	24	87.2333	1:DECEASED	NO	YES	YES	2	13.0752	0.3233
MB-5525	63.2	3	Positive	Mucinous	3	4.056	28	0	2	0:LIVING	NO	YES	YES	2	11.7677	0.3267
MB-0370	64.01	1	Positive	Ductal/NST	3	6.094	47	16	93.5	1:DECEASED	YES	YES	YES	2	1.30752	0.3329
MB-0359	44.21	1	Positive	Ductal/NST	2	3.044	22	0	21.6	0:LIVING	NO	NO	YES	2	2.61504	0.3341
MB-2858	63.94	2	Positive	Mixed	3	4.052	26	0	141.567	1:DECEASED	NO	YES	NO	1	2.61504	0.3413
MB-7243	78.89	4	Positive	Ductal/NST	1	2.034	17	0	148.8	1:DECEASED	NO	YES	NO		6.53759	0.3518
MB-0397	58.56	1	Positive	Tubular/ cribriform	1	2.022	11	0	57.2333	0:LIVING	NO	YES	YES	1	3.92255	0.3524
MB-5497	69.56	3	Positive	Ductal/NST	2	3.04	20	0	237.5	0:LIVING	NO	NO	YES	1	7.84511	0.3531
MB-0286	62.92	1	Positive	Ductal/NST	3	4.046	23	0	192.6	0:LIVING	NO	NO	NO	2	1.30752	0.3533
MB-3711	41.52	2	Positive	Ductal/NST	1	2.04	20	0	222.1	0:LIVING	NO	NO	NO	1	9.15262	0.3546
MB-6023	60.28	5	Positive	Lobular	2	3.068	34	0	232.967	0:LIVING	NO	NO	NO		6.53759	0.3557
MB-0162	57.56	1	Positive	Mixed	2	4.028	14	1	55.7667	0:LIVING	NO	YES	YES	2	6.53759	0.3561
MB-0239	77.85	1	Positive	Mixed	1	2.092	46	0	85.5667	1:DECEASED	NO	YES	YES	3	2.61504	0.3576
MB-4906	73.03	3	Positive	Ductal/NST	1	3.052	26	2	233.867	1:DECEASED	NO	YES	NO	2	3.92255	0.3578
MB-6167	75.02	5	Positive	Lobular	2	5.03	15	6	122.8	1:DECEASED	NO	YES	NO		9.15262	0.361
MB-7115	80.56	4	Positive	Ductal/NST	3	4.14	70	0	141.733	1:DECEASED	NO	YES	YES		6.53759	0.3623
MB-5513	86.55	3	Positive	Ductal/NST	2	5.058	29	4	36.6333	1:DECEASED	NO	YES	NO	2	9.15262	0.3649
MB-0253	69.19	1	Positive	Ductal/NST	2	3.024	12	0	152.3	0:LIVING	NO	YES	NO	1	1.30752	0.3662
MB-3840	53.89	2	Positive	Ductal/NST	2	3.032	16	0	287.233	0:LIVING	NO	NO	YES	1	6.53759	0.3747
MB-4682	65.5	3	Positive	Ductal/NST	3	4.04	20	0	139.533	1:DECEASED	NO	NO	NO		2.61504	0.376
MB-7157	56.86	4	Positive	Ductal/NST	2	4.038	19	2	219.633	0:LIVING	NO	YES	YES		9.15262	0.3767
MB-4730	51.29	3	Positive	Mixed	3	4.136	68	0	131.3	1:DECEASED	NO	NO	NO	2	13.0752	0.3778
MB-4648	75.19	3	Positive	Ductal/NST	3	4.04	20	0	168.533	1:DECEASED	NO	NO	NO	1	1.30752	0.379
MB-6108	38.01	5	Positive	Ductal/NST	2	3.036	18	0	193.967	0:LIVING	NO	YES	NO	1	2.61504	0.3793
MB-5013	68.56	3	Positive	Tubular/ cribriform	2	4.04	20	1	251.2	1:DECEASED	NO	YES	YES	2	3.92255	0.382
MB-0227	52.95	1	Positive	Ductal/NST	2	3.048	24	0	111.867	0:LIVING	NO	YES	NO	1	5.23007	0.3844
MB-7186	48.92	4	Positive	Ductal/NST	2	5.066	33	6	4.86667	0:LIVING	NO	NO	NO		19.6128	0.3844
MB-5110	59.12	3	Positive	Lobular		1.05	25	0	21.9	1:DECEASED	NO	YES	NO	2	10.4601	0.3884
MB-0454	90.02	1	Positive	Mucinous	2	3.04	20	0	46.8333	1:DECEASED	NO	YES	YES	1	0	0.3901
MB-2854	61.53	2	Positive	Lobular	2	3.044	22	0	270.433	0:LIVING	NO	YES	NO	1	6.53759	0.3923
MB-7122	83.39	4	Positive	Ductal/NST	3	5.06	30	1	29.9	1:DECEASED	NO	YES	NO		6.53759	0.3988
MB-7176	50.51	4	Positive	Ductal/NST	2	4.057	28.5	1	194.4	1:DECEASED	NO	YES	YES		2.61504	0.3988
MB-0356	58.16	1	Positive	Ductal/NST	2	3.032	16	0	213.5	0:LIVING	NO	NO	NO	2	5.23007	0.399
MB-0204	79.38	1	Positive	Ductal/NST	1	2.02	10	0	24.3	1:DECEASED	NO	YES	YES	1	3.92255	0.3999
MB-5454	55.57	3	Positive	Ductal/NST	3	6.06	30	4	50.6667	1:DECEASED	NO	YES	YES	2	7.84511	0.3999
MB-4395	45.21	3	Positive	Ductal/NST	3	4.06	30	0	139.6	1:DECEASED	NO	YES	NO		5.23007	0.4039
MB-0379	48.22	1	Positive	Ductal/NST	2	4.058	29	1	135.667	0:LIVING	YES	YES	YES	2	6.53759	0.4045
MB-5086	65.41	3	Positive	Ductal/NST		2.02	10	0	84.2333	1:DECEASED	NO	NO	NO	1	6.53759	0.4092
MB-5365	79.29	3	Positive	Ductal/NST	2	4.05	25	2	23.0333	1:DECEASED	NO	YES	NO	2	10.4601	0.4118
MB-4729	75.41	3	Positive	Ductal/NST	3	5.05	25	1	28	1:DECEASED	NO	YES	YES		7.84511	0.4167
MB-6226	73.37	5	Positive	Mixed	2	3.074	37	0	35.3667	1:DECEASED	NO	YES	NO		6.53759	0.417
MB-4564	74.67	3	Positive	Ductal/NST	3	6.036	18	7	210.433	1:DECEASED	NO	YES	YES		6.53759	0.4183
MB-4653	44.5	3	Positive	Ductal/NST	3	4.062	31	0	48.1333	1:DECEASED	NO	NO	NO	2	9.15262	0.4183
MB-5401	75.42	3	Positive	Mixed	2	3.024	12	0	70.1667	0:LIVING	NO	YES	NO	1	3.92255	0.4195
MB-7193	76.65	4	Positive	Ductal/NST	3	4.0304	15.2	0	87.4667	1:DECEASED	NO	YES	NO		3.92255	0.4197
MB-3379	60.99	2	Positive	Lobular	3	4.04	20	0	113.833	1:DECEASED	NO	YES	YES	1	6.53759	0.4218
MB-0535	46.66	1	Positive	Ductal/NST	2	3.024	12	0	199.133	0:LIVING	NO	YES	YES	1	3.92255	0.4236
MB-5043	70.42	3	Positive	Mixed	3	6.08	40	6	128.367	1:DECEASED	NO	YES	YES	3	6.53759	0.4238
MB-0349	72.26	1	Positive	Ductal/NST	3	5.06	30	1	146.033	1:DECEASED	NO	YES	NO	2	3.92255	0.4247
MB-0421	73.53	1	Positive	Ductal/NST	3	4.048	24	0	93	1:DECEASED	NO	YES	NO	2	9.15262	0.4274
MB-7010	70.25	4	Positive	Ductal/NST	1	2.046	23	0	74.0333	0:LIVING	NO	YES	NO		9.15262	0.4287
MB-4779	53.39	3	Positive	Ductal/NST	2	4.026	13	2	101.567	0:LIVING	NO	YES	YES	2	9.15262	0.4327
MB-4968	56.03	3	Positive	Lobular	2	5.05	25	5	78.7	0:LIVING	NO	YES	YES	2	9.15262	0.4343
MB-4832	45.44	3	Positive	Ductal/NST	1	2.022	11	0	141.733	1:DECEASED	NO	NO	YES	1	5.23007	0.4382
MB-5499	65.5	3	Positive	Tubular/ cribriform	1	2.04	20	0	123.733	0:LIVING	NO	NO	NO	1	6.53759	0.4396
MB-2669	62.56	2	Positive	Ductal/NST	2	3.048	24	0	73.7	1:DECEASED	NO	YES	NO	1	7.84511	0.4417
MB-7005	70.84	4	Positive	Ductal/NST	1	3.052	26	2	45.3333	0:LIVING	NO	YES	YES		2.61504	0.4456
MB-5589	70.86	3	Positive	Ductal/NST	2	3.04	20	0	185.133	0:LIVING	NO	YES	YES		6.53759	0.4462
MB-2931	46.9	2	Positive	Ductal/NST	2	3.034	17	0	228.1	1:DECEASED	NO	NO	NO	1	13.0752	0.447
MB-0302	81.53	1	Positive	Lobular	3	6.058	29	5	84.2	1:DECEASED	NO	YES	YES	2	9.15262	0.4502
MB-4222	58.8	3	Positive	Ductal/NST	1	2.08	40	0	55.2333	1:DECEASED	NO	NO	NO	2	6.53759	0.4536
MB-0542	39.3	1	Positive	Ductal/NST	3	6.046	23	5	48.6	1:DECEASED	YES	YES	YES	2	5.23007	0.455
MB-0488	50.64	1	Positive	Mixed	1	2.05	25	0	112.933	0:LIVING	NO	YES	YES	2	0	0.4563
MB-4867	47.03	3	Positive	Ductal/NST	2	3.05	25	0	221.9	0:LIVING	NO	NO	NO	2	6.53759	0.4603
MB-2797	50.07	2	Positive	Mixed	1	2.03	15	0	252.967	0:LIVING	NO	NO	NO	1	5.23007	0.4606
MB-4849	81.52	3	Positive	Ductal/NST	3	4.06	30	0	45.3333	1:DECEASED	NO	YES	NO	2	6.53759	0.4633
MB-4827	78.54	3	Positive	Tubular/ cribriform	2	3.044	22	0	45.7	1:DECEASED	NO	YES	NO	2	6.53759	0.4633
MB-2951	39.07	2	Positive	Ductal/NST	2	3.03	15	0	263.367	0:LIVING	NO	NO	YES	1	7.84511	0.4633
MB-7279	86.14	4	Positive	Ductal/NST	2	4.1	50	3	21.3	1:DECEASED	NO	YES	NO		5.23007	0.4643
MB-4894	47.71	3	Positive	Ductal/NST	3	4.07	35	0	232.4	0:LIVING	NO	NO	NO	2	5.23007	0.4645
MB-3005	45.75	2	Positive	Ductal/NST	2	3.046	23	0	253.067	0:LIVING	NO	NO	YES	1	7.84511	0.465
MB-3525	65.56	2	Positive	Ductal/NST	3	6.054	27	5	236.7	0:LIVING	NO	YES	YES	3	33.9955	0.4657
MB-4599	63.83	3	Positive	Ductal/NST	3	5.08	40	3	191.167	0:LIVING	NO	YES	YES	2	10.4601	0.4657
MB-3797	68.72	2	Positive	Other		1.048	24	0	228.333	0:LIVING	NO	NO	NO	1	7.84511	0.467
MB-0394	56.48	1	Positive	Mixed	2	3.04	20	0	64.2333	0:LIVING	NO	YES	YES	1	6.53759	0.4695
MB-4283	55.62	3	Positive	Ductal/NST	2	4.08	40	2	174.833	0:LIVING	NO	YES	YES	2	9.15262	0.4711
MB-3378	65.5	2	Positive	Lobular	2	3.036	18	0	87.5333	1:DECEASED	NO	NO	NO	1	5.23007	0.4752
MB-0654	82.5	1	Positive	Ductal/NST	1	2.048	24	0	69.4	0:LIVING	NO	YES	YES	2	2.61504	0.4784
MB-4442	47.29	3	Positive	Ductal/NST	2	3.03	15	0	296.867	0:LIVING	NO	NO	NO	1	5.23007	0.479
MB-5382	69.27	3	Positive	Ductal/NST	2	5.06	30	4	116.233	1:DECEASED	NO	YES	YES	2	9.15262	0.4802
MB-7015	63.79	4	Positive	Ductal/NST	3	4.05	25	0	78.1667	0:LIVING	NO	YES	YES		3.92255	0.4803
MB-4250	80.81	3	Positive	Ductal/NST	2	4.11	55	1	100.167	1:DECEASED	NO	YES	NO	3	6.53759	0.4844
MB-5605	40.37	3	Positive	Ductal/NST	2	3.05	25	0	123.7	0:LIVING	NO	NO	YES	2	5.23007	0.4857
MB-4331	63.34	3	Positive	Ductal/NST	3	5.04	20	2	235.567	1:DECEASED	NO	YES	YES	2	3.92255	0.4884
MB-7232	58.37	4	Positive	Ductal/NST	2	3.00424	2.12	0	177.6	0:LIVING	NO	NO	NO		5.23007	0.4909
MB-6211	82.1	5	Positive	Ductal/NST	2	3.046	23	0	42.3	1:DECEASED	NO	NO	NO		5.23007	0.4922
MB-5635	57.2	3	Positive	Ductal/NST	2	3.03	15	0	21.0667	1:DECEASED	NO	YES	YES	1	10.4601	0.4941
MB-2750	47.48	2	Positive	Mixed	1	2.06	30	0	145.433	1:DECEASED	NO	NO	NO	1	7.84511	0.4942
MB-6039	65.96	5	Positive	Ductal/NST	3	5.07	35	1	73.1333	1:DECEASED	NO	YES	NO		6.53759	0.4948
MB-5139	69.16	3	Positive	Ductal/NST	3	6.058	29	4	89.9667	1:DECEASED	NO	YES	YES	2	5.23007	0.4958
MB-2752	51.36	2	Positive	Mixed	2	3.07	35	0	81.9333	1:DECEASED	NO	YES	NO	1	6.53759	0.4959
MB-7065	45.35	4	Positive	Ductal/NST	2	3.038	19	0	107.867	0:LIVING	NO	NO	YES		7.84511	0.4973
MB-0203	86.24	1	Positive	Ductal/NST	3	5.05	25	1	58.7667	1:DECEASED	YES	YES	YES	2	2.61504	0.4981
MB-3171	54.95	2	Positive	Ductal/NST	2	3.026	13	0	219.667	1:DECEASED	NO	NO	NO	1	11.7677	0.4981
MB-2705	61.78	2	Positive	Ductal/NST	2	3.03	15	0	163.733	0:LIVING	NO	NO	YES	1	7.84511	0.4991
MB-0184	68.41	1	Positive	Mucinous	2	3.05	25	0	109.033	0:LIVING	NO	YES	NO	2	1.30752	0.5001
MB-2970	46.49	2	Positive	Mixed	2	4.05	25	2	252.867	1:DECEASED	NO	YES	NO	2	11.7677	0.5004
MB-0644	71.06	1	Positive	Ductal/NST	2	5.06	30	5	93.3	0:LIVING	NO	YES	YES	3	2.61504	0.5023
MB-7101	49.16	4	Positive	Lobular	2	3.031	15.5	0	124.267	0:LIVING	NO	YES	YES		6.53759	0.5052
MB-5404	81.57	3	Positive	Ductal/NST	2	4.07	35	3	74.7333	1:DECEASED	NO	YES	NO	2	14.3827	0.5061
MB-0224	44.01	1	Positive	Ductal/NST	3	4.05	25	0	176.767	0:LIVING	NO	YES	NO		10.4601	0.5068
MB-5628	65.06	3	Positive	Ductal/NST	3	6		4	42.6	1:DECEASED	NO	YES	YES		7.84511	0.5079
MB-4266	28.04	3	Positive	Ductal/NST	3	4.09	45	0	33.9	1:DECEASED	NO	NO	NO	2	1.30752	0.5081
MB-0247	66.75	1	Positive	Ductal/NST	2	4.03	15	1	185.6	0:LIVING	NO	YES	YES	2	5.23007	0.5104
MB-4578	72.74	3	Positive	Ductal/NST	2	4.09	45	1	197.333	1:DECEASED	NO	YES	YES	2	7.84511	0.5105
MB-0440	56.73	1	Positive	Ductal/NST	3	5.052	26	1	100.833	0:LIVING	YES	YES	YES	2	6.53759	0.5122
MB-7123	56.97	4	Positive	Ductal/NST	1	2.072	36	0	137.667	0:LIVING	NO	YES	NO		9.15262	0.5132
MB-5204	76.91	3	Positive	Ductal/NST		2.048	24	3	191.933	1:DECEASED	NO	YES	NO	2	7.84511	0.5157
MB-4685	73.6	3	Positive	Ductal/NST	3	6.1	50	8	43.3	1:DECEASED	NO	YES	YES	2	2.61504	0.5161
MB-7113	66.04	4	Positive	Ductal/NST	1	2.02	10	0	136.7	1:DECEASED	NO	YES	NO		7.84511	0.517
MB-2772	54.4	2	Positive	Mixed	3	4.034	17	0	150.733	1:DECEASED	NO	YES	YES	1	7.84511	0.5192
MB-4333	64.5	3	Positive	Ductal/NST	1	2.05	25	0	207.967	1:DECEASED	NO	NO	NO	2	6.53759	0.5197
MB-0288	55.22	1	Positive	Ductal/NST	2	5.06	30	25	63.8	1:DECEASED	YES	YES	NO	2	2.61504	0.5224
MB-4930	62.43	3	Positive	Ductal/NST	3	5.06	30	2	58.4333	0:LIVING	NO	YES	YES	2	7.84511	0.5227
MB-0324	47.64	1	Positive	Ductal/NST	3	6.064	32	6	144.967	1:DECEASED	YES	YES	YES	2	1.30752	0.523
MB-7070	68.76	4	Positive	Ductal/NST	3	5.004	2	2	108.067	0:LIVING	NO	YES	NO		7.84511	0.525
MB-3350	62.62	2	Positive	Mixed	2	3.06	30	0	227.8	1:DECEASED	NO	YES	NO	1	7.84511	0.528
MB-5366	75.56	3	Positive	Lobular	3	5.08	40	1	243.167	0:LIVING	NO	YES	NO	2	2.61504	0.5294
MB-5134	46.58	3	Positive	Ductal/NST	2	3.02	10	0	196.533	0:LIVING	NO	NO	YES	1	9.15262	0.5303
MB-0223	50.45	1	Positive	Ductal/NST	3	6.04	20	12	81.3333	1:DECEASED	YES	YES	YES	2	6.53759	0.5321
MB-4994	77.54	3	Positive	Ductal/NST	2	3.044	22	0	174.133	1:DECEASED	NO	NO	YES	2	7.84511	0.5331
MB-6125	63.27	5	Positive	Ductal/NST	2	3.03	15	0	153.9	1:DECEASED	NO	YES	NO		9.15262	0.5423
MB-4670	61	3	Positive	Ductal/NST	2	3.04	20	0	67.8	1:DECEASED	NO	NO	NO	1	9.15262	0.5445
MB-0417	54.22	1	Positive	Ductal/NST	2	4.08	40	1	6.26667	1:DECEASED	NO	YES	YES	2	2.61504	0.5448
MB-4723	64.76	3	Positive	Ductal/NST	3	4.03	15	0	211.967	0:LIVING	NO	NO	YES	1	5.23007	0.5491
MB-5543	79.11	3	Positive	Ductal/NST	3	4.08	40	0	34.4333	1:DECEASED	NO	YES	NO	2	10.4601	0.5516
MB-2564	52.98	2	Positive	Tubular/ cribriform	1	2.02	10	0	285.433	0:LIVING	NO	NO	YES	1	13.0752	0.5518
MB-0215	75.63	1	Positive	Mixed	2	3.08	40	0	122.2	0:LIVING	NO	YES	YES	2	14.3827	0.5555
MB-4725	65.83	3	Positive	Ductal/NST	3	5.052	26	1	98.7667	1:DECEASED	NO	YES	NO	2	9.15262	0.5556
MB-6283	73.07	5	Positive	Lobular	3	5.05	25	1	92.4	1:DECEASED	NO	YES	NO		13.0752	0.5569
MB-3002	62.32	2	Positive	Lobular	2	4.06	30	1	140.567	1:DECEASED	NO	YES	NO	2	6.53759	0.5582
MB-6083	73.03	5	Positive	Ductal/NST	2	3.042	21	0	164.033	1:DECEASED	NO	YES	NO		14.3827	0.5637
MB-5044	55.56	3	Positive	Ductal/NST	2	3.034	17	0	139.433	0:LIVING	NO	NO	YES	1	2.61504	0.5657
MB-6024	65.63	5	Positive	Ductal/NST	2	4.04	20	2	252.267	1:DECEASED	NO	NO	NO		3.92255	0.5676
MB-2629	61.22	2	Positive	Ductal/NST	3	5.03	15	1	279.1	0:LIVING	NO	YES	YES	2	2.61504	0.5676
MB-2843	61.08	2	Positive	Ductal/NST	2	3.026	13	0	231.533	1:DECEASED	NO	NO	YES	1	5.23007	0.5684
MB-0650	79.48	1	Positive	Ductal/NST	2	4.042	21	2	25.5333	0:LIVING	NO	YES	YES	2	3.92255	0.5703
MB-5243	62.79	3	Positive	Ductal/NST	1	3.11	55	2	38.4333	1:DECEASED	NO	YES	NO		9.15262	0.5706
MB-7062	63.77	4	Positive	Ductal/NST	1	3.032	16	1	95.8667	0:LIVING	NO	YES	YES		6.53759	0.5715
MB-4794	89	3	Positive	Ductal/NST		2.07	35	3	45.5	1:DECEASED	NO	YES	NO	2	6.53759	0.5755
MB-3064	46.7	2	Positive	Mixed	1	2.04	20	0	165.167	1:DECEASED	NO	NO	NO	1	9.15262	0.5768
MB-6317	86.9	5	Positive	Ductal/NST	3	5.106	53	3	29.2333	1:DECEASED	NO	YES	NO		9.15262	0.5782
MB-7026	35.27	4	Positive	Ductal/NST	2	4.052	26	1	111.7	1:DECEASED	NO	YES	YES		7.84511	0.5782
MB-3079	50.54	2	Positive	Mixed	2	3.03	15	0	149.6	0:LIVING	NO	NO	YES	1	14.3827	0.5798
MB-7218	57.87	4	Positive	Lobular	1	3.0252	12.6	2	165.433	0:LIVING	NO	YES	YES		6.53759	0.5808
MB-0389	46.87	1	Positive	Ductal/NST	3	6.1	50	19	96.9667	0:LIVING	YES	YES	YES	3	1.30752	0.5814
MB-2990	48.47	2	Positive	Mixed	1	2.03	15	0	260	0:LIVING	NO	NO	NO	1	7.84511	0.5822
MB-5290	69.42	3	Positive	Ductal/NST	2	3.044	22	0	36.9333	1:DECEASED	NO	NO	NO	2	9.15262	0.5828
MB-5152	76.19	3	Positive	Ductal/NST	2	4.034	17	1	115.933	1:DECEASED	NO	YES	NO	2	20.9203	0.5836
MB-0508	42.68	1	Positive	Ductal/NST	2	3.022	11	0	114.333	0:LIVING	NO	YES	NO	1	0	0.5849
MB-5275	72.19	3	Positive	Ductal/NST	2	3		0	75.9667	1:DECEASED	NO	NO	NO		104.601	0.5862
MB-5435	77.09	3	Positive	Ductal/NST		1.05	25	0	104	1:DECEASED	NO	YES	NO	2	2.61504	0.5889
MB-5074	70.59	3	Positive	Lobular	3	4.05	25	0	221.6	1:DECEASED	NO	YES	YES	2	6.53759	0.5892
MB-0589	59.96	1	Positive	Mixed	2	5.07	35	25	125.8	0:LIVING	NO	YES	YES	4	5.23007	0.5917
MB-0363	73.24	1	Positive	Mixed	2	5.134	67	7	89.9	1:DECEASED	NO	NO	NO	4	28.7654	0.597
MB-2966	50.3	2	Positive	Ductal/NST	3	5.036	18	2	265	0:LIVING	NO	YES	YES	2	7.84511	0.5972
MB-4276	55.07	3	Positive	Ductal/NST	2	4.07	35	1	132.2	1:DECEASED	NO	YES	YES	2	9.15262	0.5983
MB-6010	70.28	5	Positive	Ductal/NST	3	4.03	15	0	218.233	0:LIVING	NO	YES	NO		9.15262	0.6008
MB-5373	67.13	3	Positive	Ductal/NST	3	5.05	25	1	2.53333	0:LIVING	NO	YES	YES	2	5.23007	0.6008
MB-5429	86.04	3	Positive	Ductal/NST	2	3.04	20	0	30.7	1:DECEASED	NO	NO	NO	1	5.23007	0.6048
MB-0134	73.11	1	Positive	Ductal/NST	3	5.044	22	3	12.9333	1:DECEASED	NO	YES	YES	2	1.30752	0.6048
MB-6138	85.85	5	Positive	Mixed	3	6.074	37	4	25.6333	1:DECEASED	NO	YES	NO	2	7.84511	0.6075
MB-3328	69.65	2	Positive	Ductal/NST	2	4.07	35	1	191.133	1:DECEASED	NO	YES	YES	2	6.53759	0.609
MB-4639	71.17	3	Positive	Ductal/NST	3	4.06	30	0	119	1:DECEASED	NO	NO	YES	2	3.92255	0.6101
MB-7277	56.78	4	Positive	Ductal/NST	2	4.06	30	3	187.033	0:LIVING	NO	YES	NO		3.92255	0.6114
MB-4627	55.65	3	Positive	Mixed	3	6.04	20	9	186.633	1:DECEASED	NO	YES	YES	2	10.4601	0.6143
MB-7153	74.11	4	Positive	Ductal/NST	2	3.05	25	0	142.8	0:LIVING	NO	YES	NO		15.6902	0.6154
MB-5424	66.42	3	Positive	Mixed	2	3.026	13	0	83.5333	1:DECEASED	NO	NO	NO	1	5.23007	0.6165
MB-4353	59.23	3	Positive	Ductal/NST	3	5.06	30	1	128.533	1:DECEASED	NO	YES	NO	2	7.84511	0.6246
MB-4004	61.16	3	Positive	Ductal/NST	3	4.03	15	0	256.867	1:DECEASED	NO	YES	YES	1	10.4601	0.6265
MB-3462	40.92	2	Positive	Ductal/NST	2	4.032	16	2	234.233	0:LIVING	NO	YES	YES	2	9.15262	0.6286
MB-5244	69.2	3	Positive	Ductal/NST	3	4.08	40	0	216.867	1:DECEASED	NO	YES	NO	2	6.53759	0.6308
MB-4591	71.93	3	Positive	Ductal/NST	3	4.05	25	0	41.1667	1:DECEASED	NO	NO	YES	2	6.53759	0.6312
MB-0570	68.99	1	Positive	Ductal/NST	3	4.04	20	0	272.2	0:LIVING	NO	YES	YES	2	11.7677	0.6312
MB-0125	73.98	1	Positive	Mixed	1	2.018	9	0	1.26667	0:LIVING	NO	YES	NO	2	3.92255	0.6326
MB-4883	57.93	3	Positive	Ductal/NST	2	3.04	20	0	268.9	0:LIVING	NO	NO	YES	1	10.4601	0.6326
MB-2823	35.97	2	Positive	Mixed	3	4.022	11	0	269.9	0:LIVING	NO	YES	YES	1	6.53759	0.6352
MB-0301	82.46	1	Positive	Ductal/NST	3	5.046	23	2	122.7	1:DECEASED	NO	YES	YES	2	3.92255	0.6384
MB-0600	70.5	1	Positive	Mixed	3	6.054	27	9	111	0:LIVING	NO	YES	YES	2	2.61504	0.6412
MB-7022	70.61	4	Positive	Ductal/NST	2	3.068	34	0	85.5	0:LIVING	NO	YES	NO		9.15262	0.6446
MB-0603	79.52	1	Positive	Ductal/NST	2	4.042	21	1	121.967	0:LIVING	NO	YES	NO	2	9.15262	0.6463
MB-0312	70.49	1	Positive	Lobular	2	3.066	33	0	169.6	1:DECEASED	NO	YES	NO	2	0	0.6467
MB-2610	58.99	2	Positive	Mixed	1	3.05	25	1	280.7	0:LIVING	NO	YES	NO	2	7.84511	0.6472
MB-0273	68.66	1	Positive	Ductal/NST	2	4.05	25	3	186.533	0:LIVING	NO	YES	YES	2	7.84511	0.6489
MB-3365	51.18	2	Positive	Ductal/NST	2	4.054	27	1	241.6	0:LIVING	NO	YES	YES	2	3.92255	0.649
MB-0609	51.15	1	Positive	Ductal/NST	2	4.028	14	2	98.7	1:DECEASED	YES	YES	NO	2	2.61504	0.6503
MB-6312	85.02	5	Positive	Ductal/NST	3	4.078	39	0	162.767	0:LIVING	NO	YES	NO		9.15262	0.6527
MB-0532	59.07	1	Positive	Ductal/NST	3	5.07	35	3	143.133	1:DECEASED	YES	YES	YES	2	6.53759	0.653
MB-5150	69.29	3	Positive	Lobular	2	3.002	1	0	110.833	1:DECEASED	NO	NO	NO	1	1.30752	0.6554
MB-3510	67.6	2	Positive	Mixed	1	3.04	20	1	59.6	1:DECEASED	NO	YES	YES	2	10.4601	0.6567
MB-4798	44.51	3	Positive	Lobular	2	3.05	25	0	257.167	0:LIVING	NO	NO	YES	2	6.53759	0.658
MB-5654	82.94	3	Positive	Ductal/NST	2	4.11	55	1	173.033	1:DECEASED	NO	YES	NO		7.84511	0.6604
MB-2953	43.08	2	Positive	Ductal/NST	2	3.036	18	0	30.1333	1:DECEASED	NO	NO	YES	1	5.23007	0.664
MB-4323	80.04	3	Positive	Ductal/NST		3.06	30	8	126.633	1:DECEASED	NO	YES	NO		5.23007	0.6674
MB-7253	69.72	4	Positive	Ductal/NST	2	3.05	25	0	59.9667	1:DECEASED	NO	YES	NO		3.92255	0.6674
MB-3459	57.66	2	Positive	Ductal/NST	2	3.04	20	0	241.4	0:LIVING	NO	NO	NO	1	6.53759	0.6682
MB-4878	79.35	3	Positive	Ductal/NST	2	3.05	25	0	22.4667	1:DECEASED	NO	NO	NO	2	6.53759	0.6704
MB-5473	72.61	3	Positive	Ductal/NST	3	6.07	35	5	125.9	1:DECEASED	NO	YES	YES	2	3.92255	0.6721
MB-0218	43.39	1	Positive	Ductal/NST	3	5.04	20	2	131.067	0:LIVING	YES	YES	YES	2	2.61504	0.6757
MB-4809	43.77	3	Positive	Ductal/NST	3	4.028	14	0	286.067	0:LIVING	NO	NO	NO	1	5.23007	0.6795
MB-4797	81.06	3	Positive	Lobular	2	3.04	20	0	99.3667	1:DECEASED	NO	YES	YES	1	2.61504	0.6816
MB-5221	63.53	3	Positive	Ductal/NST	1	2.04	20	0	131.3	1:DECEASED	NO	NO	NO	1	7.84511	0.6835
MB-7042	61.72	4	Positive	Ductal/NST	1	3.052	26	1	88.5	0:LIVING	NO	YES	YES		14.3827	0.6848
MB-4213	67.02	3	Positive	Ductal/NST	2	3.06	30	0	84.5	1:DECEASED	NO	YES	YES	2	3.92255	0.6875
MB-6201	79.2	5	Positive	Ductal/NST	2	3.02	10	0	222.7	1:DECEASED	NO	NO	YES	1	6.53759	0.6889
MB-3341	62.96	2	Positive	Ductal/NST	2	3.06	30	0	148.767	1:DECEASED	NO	YES	NO	1	5.23007	0.6893
MB-3439	43.67	2	Positive	Mixed	2	4.034	17	1	188.733	0:LIVING	NO	YES	NO	2	20.9203	0.6916
MB-0590	60.27	1	Positive	Ductal/NST	3	6.06	30	15	72.4667	1:DECEASED	YES	YES	YES	2	1.30752	0.6956
MB-0439	50.32	1	Positive	Mucinous	2	3.03	15	0	112.133	0:LIVING	NO	YES	NO	1	1.30752	0.6969
MB-5447	68.1	3	Positive	Ductal/NST		3.024	12	5	148.867	1:DECEASED	NO	YES	YES	3	7.84511	0.704
MB-3013	50.37	2	Positive	Ductal/NST	1	3.046	23	1	238.367	0:LIVING	NO	YES	YES	2	3.92255	0.7062
MB-0469	67.94	1	Positive	Ductal/NST	3	5.078	39	3	131.267	0:LIVING	YES	YES	YES	2	1.30752	0.7067
MB-7100	70.56	4	Positive	Ductal/NST	3	5.056	28	2	156.333	1:DECEASED	NO	YES	YES		3.92255	0.708
MB-0480	51.86	1	Positive	Ductal/NST	3	4.026	13	0	94.5667	0:LIVING	NO	YES	YES	1	5.23007	0.7087
MB-3490	45.74	2	Positive	Ductal/NST	2	3.04	20	0	102.4	1:DECEASED	NO	NO	NO	1	23.5353	0.7131
MB-7099	80.31	4	Positive	Ductal/NST	2	4.076	38	2	163.167	1:DECEASED	NO	YES	YES		6.53759	0.7133
MB-5088	72.38	3	Positive	Ductal/NST	2	3.06	30	0	199.367	1:DECEASED	NO	YES	NO	2	9.15262	0.7156
MB-4665	54.27	3	Positive	Ductal/NST	3	4.036	18	0	260.2	0:LIVING	NO	NO	NO	1	3.92255	0.7158
MB-6124	76.99	5	Positive	Ductal/NST	3	6.03	15	15	115.633	1:DECEASED	NO	YES	NO		9.15262	0.72
MB-5521	69.27	3	Positive	Ductal/NST	3	4.09	45	0	124.8	0:LIVING	NO	YES	YES	2	13.0752	0.7241
MB-0374	34.68	1	Positive	Ductal/NST	3	6.05	25	15	1.43333	0:LIVING	NO	YES	NO	2	2.61504	0.7249
MB-7172	62.7	4	Positive	Ductal/NST	2	4.0366	18.3	3	149.3	0:LIVING	NO	YES	NO		3.92255	0.7282
MB-7199	81.14	4	Positive	Ductal/NST	2	4.04	20	1	76	1:DECEASED	NO	YES	NO		5.23007	0.7308
MB-7029	43.45	4	Positive	Ductal/NST	1	2.046	23	0	76.8667	0:LIVING	NO	YES	YES		9.15262	0.7308
MB-5272	40.71	3	Positive	Medullary	3	4.04	20	0	201.933	1:DECEASED	NO	NO	YES	1	13.0752	0.7326
MB-5233	79.59	3	Positive	Ductal/NST	2	3.06	30	0	209.033	1:DECEASED	NO	YES	YES	2	5.23007	0.7329
MB-4818	75.74	3	Positive	Mixed	2	4.114	57	1	76.2333	1:DECEASED	NO	YES	YES	3	6.53759	0.7342
MB-3298	48.75	2	Positive	Ductal/NST	2	3.03	15	0	242.567	0:LIVING	NO	NO	NO	1	7.84511	0.7343
MB-4008	64.91	3	Positive	Ductal/NST	3	5.07	35	3	44.7333	1:DECEASED	NO	YES	NO	2	5.23007	0.7348
MB-0111	54.23	1	Positive	Ductal/NST	1	2.054	27	0	127.1	0:LIVING	NO	YES	NO	2	5.23007	0.7389
MB-0360	83.58	1	Positive	Ductal/NST	1	3.1	50	2	132.567	1:DECEASED	NO	YES	YES	2	7.84511	0.741
MB-4805	45.39	3	Positive	Ductal/NST	3	4.07	35	0	129.8	1:DECEASED	NO	YES	NO	2	7.84511	0.7421
MB-5554	57.75	3	Positive	Lobular	1	2.052	26	0	229.833	0:LIVING	NO	YES	YES	2	6.53759	0.7424
MB-3092	56.73	2	Positive	Mixed	3	5.076	38	2	152.333	1:DECEASED	NO	YES	YES	2	1.30752	0.7429
MB-5369	66.18	3	Positive	Mixed	2	3.05	25	0	39.3	1:DECEASED	NO	YES	YES	2	2.61504	0.7458
MB-0122	58.95	1	Positive	Ductal/NST	1	3.04	20	1	138.9	0:LIVING	NO	YES	YES	2	6.53759	0.7551
MB-6030	66.76	5	Positive	Ductal/NST	1	2.04	20	0	145.367	1:DECEASED	NO	YES	NO		7.84511	0.7592
MB-3545	49.84	2	Positive	Ductal/NST	3	4.042	21	0	232.733	1:DECEASED	NO	YES	YES	1	6.53759	0.7631
MB-7092	55.67	4	Positive	Mixed	1	2.04	20	0	122.4	0:LIVING	NO	YES	YES		13.0752	0.7658
MB-0373	63.31	1	Positive	Ductal/NST	3	5.048	24	2	27	1:DECEASED	NO	YES	YES	2	2.61504	0.766
MB-5451	43.44	3	Positive	Mixed	2	3.03	15	0	189.9	0:LIVING	NO	NO	YES	1	14.3827	0.7682
MB-5540	76.53	3	Positive	Mixed	3	6.04	20	4	48.4333	1:DECEASED	NO	YES	NO		9.15262	0.7759
MB-5176	53.96	3	Positive		2	3.03	15	0	112.633	1:DECEASED	NO	NO	YES	1	24.8428	0.7766
MB-0419	77.92	1	Positive	Ductal/NST	2	4.042	21	3	104.3	1:DECEASED	NO	YES	YES	2	3.92255	0.7779
MB-4375	40.04	3	Positive	Ductal/NST	2	3.032	16	0	291.167	0:LIVING	NO	NO	NO	1	6.53759	0.7794
MB-3842	54.6	2	Positive	Ductal/NST	3	5.048	24	1	226.067	0:LIVING	NO	YES	YES	2	10.4601	0.7833
MB-5490	65.31	3	Positive	Ductal/NST	2	3.08	40	0	51.2	1:DECEASED	NO	NO	NO	2	6.53759	0.7921
MB-5341	56.37	3	Positive	Ductal/NST	2	3.04	20	0	250.833	0:LIVING	NO	NO	YES	1	10.4601	0.797
MB-3253	56.81	2	Positive	Ductal/NST	3	5.052	26	3	55.8333	1:DECEASED	NO	YES	YES	2	20.9203	0.8068
MB-7138	68.16	4	Positive	Ductal/NST	3	4.044	22	0	123	1:DECEASED	NO	YES	YES		3.92255	0.8082
MB-7109	67.27	4	Positive	Ductal/NST	3	6.038	19	16	117.533	0:LIVING	NO	YES	NO		7.84511	0.8082
MB-0601	32.99	1	Positive	Ductal/NST	3	6.05	25	8	29.6667	1:DECEASED	YES	YES	YES	2	2.61504	0.8127
MB-2767	53.11	2	Positive	Ductal/NST	3	5.042	21	1	271.333	0:LIVING	NO	YES	YES	2	3.92255	0.8146
MB-5226	75.53	3	Positive	Ductal/NST	3	4.03	15	0	200.6	0:LIVING	NO	NO	YES	1	6.53759	0.8183
MB-5493	69.84	3	Positive	Lobular	3	4.102	51	0	57.2333	1:DECEASED	NO	YES	NO		11.7677	0.8195
MB-4806	49.77	3	Positive	Ductal/NST	2	4.02	10	1	201.767	1:DECEASED	NO	YES	NO	2	5.23007	0.8216
MB-7131	58.04	4	Positive	Ductal/NST	3	5.042	21	1	134.733	0:LIVING	NO	YES	NO		18.3052	0.8218
MB-3037	53.19	2	Positive	Mixed	2	3.026	13	0	98.8333	0:LIVING	NO	NO	YES	1	6.53759	0.824
MB-0112	83.89	1	Positive	Lobular	3	6.3	150	14	39.1667	1:DECEASED	NO	YES	YES	3	10.4601	0.8252
MB-5477	59.02	3	Positive	Other	2	3.07	35	0	110.467	0:LIVING	NO	YES	NO	2	6.53759	0.8252
MB-5360	66.39	3	Positive	Mixed	2	3.14	70	0	161.133	1:DECEASED	NO	YES	YES	3	13.0752	0.8258
MB-5582	46.43	3	Positive	Tubular/ cribriform	2	3.02	10	0	222.333	0:LIVING	NO	NO	YES	1	7.84511	0.828
MB-5124	83.96	3	Positive	Ductal/NST	2	3.052	26	0	124.2	1:DECEASED	NO	YES	NO	3	6.53759	0.8308
MB-7195	72.99	4	Positive	Lobular	2	3.05	25	0	80.4333	1:DECEASED	NO	YES	NO		3.92255	0.834
MB-0225	59.15	1	Positive	Ductal/NST	2	3.038	19	0	212.2	0:LIVING	NO	YES	NO	1	0	0.834
MB-5361	76.01	3	Positive	Ductal/NST	2	4.08	40	1	15.3667	1:DECEASED	NO	YES	NO	2	5.23007	0.8386
MB-6328	75.89	5	Positive	Ductal/NST	1	2.06	30	0	126.667	0:LIVING	NO	YES	NO		2.61504	0.8395
MB-0275	61.94	1	Positive	Ductal/NST	1	2.018	9	0	186.1	0:LIVING	NO	YES	YES	1	0	0.8395
MB-5256	70.31	3	Positive	Ductal/NST	2	4.046	23	3	108.067	1:DECEASED	NO	YES	YES	2	5.23007	0.8448
MB-7132	69.06	4	Positive	Ductal/NST	2	3.038	19	0	131.6	0:LIVING	NO	YES	NO		2.61504	0.8449
MB-5571	78.84	3	Positive	Ductal/NST	2	4.05	25	1	153.867	1:DECEASED	NO	YES	NO	2	6.53759	0.8472
MB-0628	63.98	1	Positive	Ductal/NST	2	3.02	10	0	105.967	0:LIVING	NO	YES	YES	1	0	0.8481
MB-7107	67.85	4	Positive	Ductal/NST	3	5.06	30	3	56.9333	1:DECEASED	NO	YES	NO		14.3827	0.8491
MB-5122	77.66	3	Positive	Mixed		3.08	40	5	125.7	1:DECEASED	NO	YES	YES		3.92255	0.8517
MB-3361	57.31	2	Positive	Ductal/NST	3	4.032	16	0	68.2	1:DECEASED	NO	YES	YES	1	10.4601	0.8678
MB-4292	58.8	3	Positive	Ductal/NST	3	4.05	25	0	335.6	1:DECEASED	NO	NO	YES		7.84511	0.8707
MB-4644	59.13	3	Positive	Ductal/NST	2	4.046	23	1	90	1:DECEASED	NO	YES	NO		6.53759	0.8708
MB-3389	63.34	2	Positive	Lobular	3	4.04	20	0	240.7	0:LIVING	NO	YES	YES	1	2.61504	0.8709
MB-2760	63.1	2	Positive	Ductal/NST	2	4.03	15	2	118.033	1:DECEASED	NO	YES	YES	2	5.23007	0.8722
MB-0198	43.37	1	Positive	Ductal/NST	3	6.036	18	4	144.767	0:LIVING	YES	YES	YES	2	3.92255	0.8763
MB-2939	70.19	2	Positive	Ductal/NST	3	5.034	17	1	101.267	1:DECEASED	NO	YES	NO	2	5.23007	0.8789
MB-4278	68.32	3	Positive	Medullary	3	4.06	30	0	244.2	1:DECEASED	NO	NO	NO	2	18.3052	0.8818
MB-5484	47.3	3	Positive	Lobular	2	3.04	20	0	238.5	0:LIVING	NO	YES	YES	1	9.15262	0.8818
MB-7096	48.27	4	Positive	Ductal/NST	2	4.025	12.5	1	124	0:LIVING	NO	YES	YES		7.84511	0.8831
MB-5502	51.62	3	Positive	Ductal/NST	2	3.056	28	0	189.733	0:LIVING	NO	NO	YES	2	9.15262	0.8841
MB-4949	69.75	3	Positive	Ductal/NST	3	4.044	22	0	216.967	0:LIVING	NO	NO	NO	2	20.9203	0.8844
MB-7056	71.82	4	Positive	Ductal/NST	2	5.042	21	7	117	0:LIVING	NO	YES	NO		26.1504	0.8858
MB-7130	72.28	4	Positive	Ductal/NST	3	5.062	31	3	102.967	1:DECEASED	NO	YES	YES		6.53759	0.8871
MB-5472	74.78	3	Positive	Ductal/NST	2	3.05	25	0	19.5667	1:DECEASED	NO	YES	YES		3.92255	0.8884
MB-3035	54.64	2	Positive	Ductal/NST	2	3.044	22	0	260.733	0:LIVING	NO	YES	YES	1	10.4601	0.8902
MB-4791	83.49	3	Positive	Ductal/NST	1	2.04	20	0	173.833	1:DECEASED	NO	NO	NO	1	60.1458	0.8921
MB-2624	53.53	2	Positive	Tubular/ cribriform	1	3.028	14	2	128.533	0:LIVING	NO	YES	YES	2	7.84511	0.8935
MB-3536	48.12	2	Positive	Ductal/NST	2	5.03	15	6	86.2333	1:DECEASED	NO	YES	YES	3	10.4601	0.8939
MB-4322	63.39	3	Positive	Ductal/NST	2	4.06	30	1	196.467	1:DECEASED	NO	YES	YES	2	7.84511	0.8979
MB-2960	69.67	2	Positive	Ductal/NST	3	4.05	25	0	222.2	1:DECEASED	NO	YES	NO	1	7.84511	0.9032
MB-0264	83.93	1	Positive	Ductal/NST	3	5.062	31	1	43.1	1:DECEASED	NO	NO	NO		5.23007	0.9034
MB-5279	66.55	3	Positive	Ductal/NST	3	4.08	40	0	68.7667	1:DECEASED	NO	NO	NO	2	7.84511	0.9068
MB-4328	64.12	3	Positive	Ductal/NST	2	4.06	30	1	199.267	1:DECEASED	NO	YES	YES		6.53759	0.9116
MB-5396	61.84	3	Positive	Ductal/NST	3	4.028	14	0	165.667	0:LIVING	NO	YES	YES	1	11.7677	0.9155
MB-3852	43.56	2	Positive	Ductal/NST	3	4.046	23	0	225.5	0:LIVING	NO	YES	YES	1	5.23007	0.9202
MB-3871	62.03	2	Positive	Ductal/NST	2	4.052	26	1	172.8	1:DECEASED	NO	YES	NO	2	7.84511	0.9209
MB-5127	74.98	3	Positive	Mixed	3	4.06	30	0	191.467	1:DECEASED	NO	NO	YES	2	2.61504	0.9267
MB-5475	73.55	3	Positive	Ductal/NST	2	4.046	23	3	2.53333	1:DECEASED	NO	YES	NO	2	5.23007	0.9275
MB-5433	69.37	3	Positive	Ductal/NST	2	3.06	30	0	176.367	1:DECEASED	NO	YES	NO	2	5.23007	0.9275
MB-3748	51.01	2	Positive	Ductal/NST	3	4.03	15	0	228	0:LIVING	NO	YES	YES	1	7.84511	0.9294
MB-2983	56.26	2	Positive	Ductal/NST	2	4.03	15	1	180.833	1:DECEASED	NO	YES	YES	2	5.23007	0.9337
MB-4752	63.7	3	Positive	Ductal/NST	2	4.12	60	1	125.267	1:DECEASED	NO	YES	NO	3	3.92255	0.9345
MB-2616	65.07	2	Positive	Mixed	2	3.036	18	0	219.167	1:DECEASED	NO	NO	YES	1	3.92255	0.9407
MB-0406	69.32	1	Positive	Ductal/NST	3	6.36	180	17	96.9	1:DECEASED	YES	YES	YES	3	6.53759	0.9445
MB-0884	56.47	1	Positive	Ductal/NST	3	6.046	23	15	93.6667	1:DECEASED	YES	YES	YES	2	6.53759	0.9445
MB-2933	44.08	2	Positive	Tubular/ cribriform	1	2.03	15	0	161.933	1:DECEASED	NO	NO	NO	1	5.23007	0.9465
MB-5518	72.39	3	Positive	Ductal/NST	3	5.04	20	1	30.8667	1:DECEASED	NO	YES	YES	2	5.23007	0.9474
MB-7161	47.67	4	Positive	Ductal/NST	2	5.092	46	5	121.533	0:LIVING	NO	NO	YES		3.92255	0.9474
MB-5347	56.89	3	Positive	Ductal/NST	3	5.05	25	1	211.9	1:DECEASED	NO	YES	YES	2	7.84511	0.9547
MB-2728	28.62	2	Positive	Ductal/NST	3	6.08	40	11	51.4	1:DECEASED	YES	NO	YES	3	9.15262	0.9561
MB-4858	74.56	3	Positive	Ductal/NST	3	4.03	15	0	129.333	1:DECEASED	NO	NO	NO		3.92255	0.957
MB-5418	64.15	3	Positive	Ductal/NST	3	5.05	25	1	207.167	0:LIVING	NO	YES	NO	2	5.23007	0.9602
MB-4671	72.48	3	Positive	Ductal/NST	3	4.06	30	0	34.7	1:DECEASED	NO	NO	YES	2	2.61504	0.9637
MB-3228	58.31	2	Positive	Mixed	2	3.034	17	0	252	0:LIVING	NO	NO	YES	1	9.15262	0.9637
MB-4822	76.88	3	Positive	Mixed	2	3.02	10	0	91.6333	1:DECEASED	NO	NO	NO	1	5.23007	0.9656
MB-0290	49.92	1	Positive	Ductal/NST	1	2.05	25	0	199.533	0:LIVING	NO	NO	NO		3.92255	0.9682
MB-2901	49.83	2	Positive	Ductal/NST	2	3.05	25	0	218.3	1:DECEASED	NO	YES	YES	1	3.92255	0.9723
MB-4634	66.37	3	Positive	Mixed	3	5.03	15	2	109.6	1:DECEASED	NO	YES	YES	2	7.84511	0.9747
MB-0138	51.33	1	Positive	Ductal/NST	2	3.036	18	0	150.567	0:LIVING	NO	YES	NO	1	2.61504	0.9842
MB-7118	70.15	4	Positive	Ductal/NST	2	3.04	20	0	140.567	0:LIVING	NO	YES	NO		2.61504	0.9916
MB-3301	49.5	2	Positive	Ductal/NST	2	3.064	32	0	248.767	0:LIVING	NO	YES	NO	1	7.84511	0.9916
MB-2765	65.79	2	Positive	Ductal/NST	3	4.034	17	0	227.867	1:DECEASED	NO	YES	YES	1	2.61504	0.9926
MB-4937	41.09	3	Positive	Ductal/NST	3	4.04	20	0	77.2333	1:DECEASED	NO	NO	NO	1	6.53759	0.9929
MB-5629	71.36	3	Positive	Ductal/NST	2	3.06	30	0	103.8	1:DECEASED	NO	YES	YES		7.84511	0.9968
MB-0242	51.25	1	Positive	Ductal/NST	2	3.036	18	0	199.1	0:LIVING	NO	YES	NO	1	6.53759	1.011
MB-0064	69.13	1	Positive	Ductal/NST	2	3.036	18	0	108.933	0:LIVING	NO	YES	NO	1	0	1.0207
MB-0384	74.58	1	Positive	Ductal/NST	3	6.086	43	13	61.1	1:DECEASED	NO	YES	YES	2	7.84511	1.0237
MB-3275	45	2	Positive	Ductal/NST	3	4.056	28	0	41.5333	1:DECEASED	NO	YES	NO	1	7.84511	1.0242
MB-0426	50.48	1	Positive	Ductal/NST	2	4.084	42	2	131.1	0:LIVING	YES	YES	YES	2	3.92255	1.0278
MB-2645	69.45	2	Positive	Ductal/NST	3	6.054	27	6	44.7667	1:DECEASED	NO	YES	YES	3	6.53759	1.0327
MB-3412	55.28	2	Positive	Ductal/NST	3	6.052	26	7	228.8	0:LIVING	NO	YES	YES	3	7.84511	1.0361
MB-0173	83.99	1	Positive	Ductal/NST	3	6.088	44	4	3.76667	0:LIVING	NO	YES	YES	2	3.92255	1.0472
MB-2853	36.25	2	Positive	Mucinous	2	3.046	23	0	269.633	0:LIVING	NO	NO	YES	1	9.15262	1.05
MB-2840	60.48	2	Positive	Lobular	2	3.028	14	0	269	0:LIVING	NO	NO	NO	1	7.84511	1.0528
MB-0235	52.55	1	Positive	Ductal/NST	2	4.04	20	1	142.567	1:DECEASED	YES	YES	YES	2	3.92255	1.0549
MB-5398	71.01	3	Positive	Ductal/NST	2	5.04	20	4	213	0:LIVING	NO	YES	YES	2	3.92255	1.0672
MB-7285	53.14	4	Positive	Ductal/NST	2	4.04	20	3	109	1:DECEASED	NO	YES	YES		1.30752	1.0675
MB-3026	49.92	2	Positive	Ductal/NST	3	4.044	22	0	261.2	0:LIVING	NO	YES	YES	2	3.92255	1.0683
MB-0474	54.29	1	Positive	Ductal/NST	3	5.16	80	3	111.1	1:DECEASED	YES	YES	YES	3	2.61504	1.0708
MB-4834	49.61	3	Positive	Ductal/NST	3	5.05	25	2	36.1667	1:DECEASED	NO	YES	YES		14.3827	1.078
MB-5444	49.58	3	Positive	Mixed	1	2.03	15	0	240.433	0:LIVING	NO	NO	YES		7.84511	1.0801
MB-0102	51.38	1	Positive	Lobular	2	5.08	40	16	140.767	1:DECEASED	YES	YES	YES	2	5.23007	1.0889
MB-0594	77.96	1	Positive	Ductal/NST	3	5.09	45	1	44.2333	0:LIVING	NO	YES	YES	3	7.84511	1.0902
MB-7294	59.2	4	Positive	Ductal/NST	2	4.03	15	1	82.7333	1:DECEASED	NO	YES	NO		2.61504	1.0914
MB-5270	67.1	3	Positive	Mixed	3	5.07	35	1	187.833	1:DECEASED	NO	YES	NO	2	9.15262	1.0926
MB-5292	82.06	3	Positive	Ductal/NST	2	3.01	5	0	48.4333	1:DECEASED	NO	NO	NO		6.53759	1.0985
MB-3104	28.96	2	Positive	Ductal/NST	2	3.04	20	0	75.3667	1:DECEASED	NO	NO	YES	1	11.7677	1.0986
MB-6011	59.22	5	Positive	Ductal/NST		1.05	25	0	211.133	1:DECEASED	NO	NO	NO		9.15262	1.0996
MB-7053	45.64	4	Positive	Ductal/NST	3	4.029	14.5	0	122.133	0:LIVING	NO	NO	YES		7.84511	1.1067
MB-5317	69.7	3	Positive	Mixed	2	4.03	15	1	53.6333	1:DECEASED	NO	YES	YES	2	7.84511	1.1124
MB-7278	67.89	4	Positive	Ductal/NST	2	4.03	15	1	241.3	1:DECEASED	NO	YES	NO		3.92255	1.1137
MB-5288	70.1	3	Positive	Ductal/NST	2	4.07	35	2	128.4	1:DECEASED	NO	YES	YES	2	28.7654	1.1178
MB-4836	55.66	3	Positive	Ductal/NST	3	4.032	16	0	23.4333	1:DECEASED	NO	NO	YES		14.3827	1.1206
MB-3487	43.58	2	Positive	Ductal/NST	3	4.054	27	0	237.133	0:LIVING	NO	YES	YES	1	7.84511	1.1208
MB-5553	70.52	3	Positive	Ductal/NST	2	3.06	30	0	154.5	1:DECEASED	NO	YES	NO	2	6.53759	1.1248
MB-7283	54.42	4	Positive	Lobular	2	5.06	30	33	28.8667	1:DECEASED	YES	YES	YES		13.0752	1.1262
MB-5033	63.92	3	Positive	Mucinous	1	2.086	43	0	52.7333	1:DECEASED	NO	NO	YES	2	10.4601	1.1304
MB-2642	30.67	2	Positive	Ductal/NST	3	5.07	35	3	45.1667	1:DECEASED	YES	NO	YES	2	6.53759	1.1343
MB-0231	71.57	1	Positive	Mucinous		1.06	30	0	19.6	0:LIVING	NO	NO	NO		1.30752	1.1346
MB-7295	43.1	4	Positive	Lobular	3	5.05	25	1	196.867	0:LIVING	NO	YES	YES		5.23007	1.1429
MB-2634	70.69	2	Positive	Ductal/NST	3	4.02	10	0	274.033	0:LIVING	NO	YES	YES	1	0	1.1471
MB-3437	70.52	2	Positive	Ductal/NST	3	4.042	21	0	108.767	0:LIVING	NO	YES	YES	1	2.61504	1.1475
MB-5049	61.76	3	Positive	Mixed	2	3.034	17	0	255.3	0:LIVING	NO	NO	NO	1	3.92255	1.1494
MB-2801	70.35	2	Positive	Ductal/NST	2	4.026	13	1	271.267	0:LIVING	NO	YES	YES	2	10.4601	1.1497
MB-3032	50.01	2	Positive	Ductal/NST	1	2.03	15	0	250.133	0:LIVING	NO	NO	YES	1	11.7677	1.1498
MB-2844	60.76	2	Positive	Ductal/NST	3	4.038	19	0	146.733	0:LIVING	NO	YES	NO	1	10.4601	1.155
MB-0150	70.22	1	Positive	Ductal/NST	2	3.04	20	0	111.2	0:LIVING	NO	YES	NO	2	14.3827	1.1573
MB-2996	58.1	2	Positive	Ductal/NST	3	4.032	16	0	191.233	0:LIVING	NO	YES	YES	1	5.23007	1.1587
MB-5260	72.23	3	Positive	Mixed	3	4.03	15	0	202.1	1:DECEASED	NO	NO	YES	1	6.53759	1.1648
MB-7229	73.52	4	Positive	Mixed	3	5.058	29	1	111.6	1:DECEASED	NO	YES	NO		9.15262	1.1653
MB-5505	74.26	3	Positive	Mixed	2	3.03	15	0	164.6	1:DECEASED	NO	NO	YES	1	9.15262	1.1688
MB-7197	70.58	4	Positive	Ductal/NST	2	4.04	20	1	187.867	1:DECEASED	NO	YES	NO		9.15262	1.1721
MB-7196	67.99	4	Positive	Ductal/NST	3	6.15	75	4	107.1	1:DECEASED	NO	YES	YES		6.53759	1.1805
MB-0109	82.53	1	Positive	Ductal/NST	3	4.09	45	0	112.4	1:DECEASED	NO	NO	NO	2	9.15262	1.1819
MB-5384	61.05	3	Positive		2	3.026	13	0	71.1667	1:DECEASED	NO	YES	NO		7.84511	1.1844
MB-2927	58.14	2	Positive	Mixed	1	2.026	13	0	263.7	1:DECEASED	NO	NO	NO	1	1.30752	1.1888
MB-4688	71.17	3	Positive	Ductal/NST	2	5.09	45	9	85.3	1:DECEASED	NO	YES	YES	3	9.15262	1.1893
MB-2867	47.1	2	Positive	Ductal/NST	1	3.04	20	2	269.333	0:LIVING	NO	YES	NO	2	5.23007	1.1911
MB-5403	85.94	3	Positive	Ductal/NST	2	5.05	25	10	95.7333	1:DECEASED	NO	YES	NO	2	1.30752	1.1921
MB-5478	72.23	3	Positive	Mixed	3	6.04	20	21	34.3	1:DECEASED	NO	YES	YES	3	3.92255	1.2267
MB-0154	62.46	1	Positive	Ductal/NST	2	3.024	12	0	114.767	0:LIVING	NO	YES	NO	1	2.61504	1.2269
MB-0046	83.02	1	Positive	Ductal/NST	3	6.072	36	24	14.1333	1:DECEASED	NO	YES	YES	2	2.61504	1.2323
MB-5386	65.86	3	Positive	Ductal/NST	2	3.04	20	0	192.2	0:LIVING	NO	YES	YES	1	6.53759	1.2337
MB-7168	60.33	4	Positive	Ductal/NST	3	4.05	25	0	150.5	0:LIVING	NO	YES	NO		11.7677	1.2379
MB-2971	69.6	2	Positive	Ductal/NST	2	4.03	15	2	264.233	0:LIVING	NO	YES	YES	2	13.0752	1.2444
MB-5370	62.55	3	Positive	Ductal/NST	3	4.044	22	0	119.3	1:DECEASED	NO	YES	YES	2	6.53759	1.2451
MB-5556	53.56	3	Positive	Ductal/NST	3	4.04	20	0	225.4	0:LIVING	NO	YES	YES	1	11.7677	1.2471
MB-7041	79.48	4	Positive	Lobular		1.05	25	0	101.967	1:DECEASED	NO	YES	NO		20.9203	1.2507
MB-6157	86.29	5	Positive	Ductal/NST	3	6.07	35	14	15.8667	1:DECEASED	NO	YES	YES		5.23007	1.2521
MB-5186	42.84	3	Positive	Ductal/NST		1.02	10	0	203.267	0:LIVING	NO	NO	YES	1	16.9977	1.2549
MB-5048	44.12	3	Positive	Ductal/NST	2	3.032	16	0	86.3667	1:DECEASED	NO	NO	YES	1	10.4601	1.2589
MB-0521	52.2	1	Positive	Lobular	2	4.06	30	3	212.2	0:LIVING	NO	YES	YES	2	5.23007	1.2624
MB-5189	69.24	3	Positive	Ductal/NST	3	6.1	50	9	111.967	1:DECEASED	NO	YES	NO	2	5.23007	1.2675
MB-5015	44.36	3	Positive	Ductal/NST	3	4.044	22	0	252.3	1:DECEASED	NO	NO	YES	2	6.53759	1.2687
MB-7171	71.82	4	Positive	Ductal/NST	3	5.062	31	3	160.4	1:DECEASED	NO	YES	YES		9.15262	1.272
MB-7018	72.12	4	Positive	Ductal/NST	2	4.08	40	3	86.5333	1:DECEASED	YES	NO	YES		6.53759	1.2735
MB-7124	71.16	4	Positive	Ductal/NST	2	4.04	20	1	139.6	0:LIVING	NO	YES	NO		3.92255	1.2792
MB-4306	69.19	3	Positive	Mixed	1	2.042	21	0	234.7	1:DECEASED	NO	NO	NO	2	5.23007	1.2792
MB-4289	65.49	3	Positive	Lobular	1	2.04	20	0	96.8333	1:DECEASED	NO	YES	YES	1	6.53759	1.2896
MB-5377	35.14	3	Positive	Ductal/NST	3	6.09	45	7	102	1:DECEASED	YES	YES	YES	2	11.7677	1.2897
MB-4966	55.83	3	Positive	Mixed	1	4.1	50	6	49.3	1:DECEASED	NO	YES	NO	2	6.53759	1.2943
MB-5218	42.11	3	Positive	Ductal/NST	3	4.02	10	0	254.967	0:LIVING	NO	NO	YES	1	6.53759	1.2986
MB-5066	53.58	3	Positive	Ductal/NST	2	4.05	25	1	94.7	0:LIVING	NO	YES	YES	2	6.53759	1.3014
MB-3576	53.04	2	Positive	Mixed	3	4.074	37	0	24.8667	1:DECEASED	NO	YES	NO	1	10.4601	1.3021
MB-0245	54.76	1	Positive	Lobular		1.028	14	0	164.7	0:LIVING	NO	YES	NO	1	16.9977	1.3119
MB-4986	41	3	Positive	Ductal/NST	2	3.1	50	0	79.8	1:DECEASED	NO	NO	YES	2	10.4601	1.3227
MB-5425	67.59	3	Positive	Ductal/NST	2	4.08	40	3	49.4667	1:DECEASED	NO	YES	NO	2	9.15262	1.3261
MB-2721	44.82	2	Positive	Tubular/ cribriform	1	2.018	9	0	251.633	0:LIVING	NO	NO	YES	1	5.23007	1.3261
MB-4998	75.27	3	Positive	Lobular	3	6.064	32	6	65.5667	1:DECEASED	NO	YES	NO	2	13.0752	1.3281
MB-0897	41.32	1	Positive	Ductal/NST	2	4.092	46	1	30.9667	1:DECEASED	NO	NO	NO	2	36.6105	1.3345
MB-3436	38.2	2	Positive	Ductal/NST	3	6.26	130	6	50.7667	1:DECEASED	YES	NO	YES	3	5.23007	1.3345
MB-0569	74.96	1	Positive	Ductal/NST	3	6.046	23	14	59.5	1:DECEASED	YES	YES	YES	2	3.92255	1.3355
MB-0195	75.18	1	Positive	Ductal/NST	3	6.056	28	21	146	0:LIVING	NO	YES	YES	2	2.61504	1.3358
MB-5338	61.24	3	Positive	Ductal/NST	2	4.04	20	2	51.6667	1:DECEASED	NO	YES	YES	2	14.3827	1.3367
MB-0268	66.54	1	Positive	Ductal/NST	3	4.038	19	0	28.5	1:DECEASED	NO	NO	NO	4	10.4601	1.3373
MB-6026	87.75	5	Positive	Ductal/NST	2	3.05	25	0	49.7333	1:DECEASED	NO	NO	NO		13.0752	1.3386
MB-0598	77.48	1	Positive	Ductal/NST	2	5.048	24	9	89.3667	1:DECEASED	NO	YES	YES	2	5.23007	1.3442
MB-0385	66.58	1	Positive	Ductal/NST	3	6.062	31	11	36.4333	1:DECEASED	YES	YES	YES	2	1.30752	1.3444
MB-0304	84.85	1	Positive	Ductal/NST	3	5.028	14	1	111.533	1:DECEASED	NO	YES	YES		1.30752	1.3543
MB-5485	80.08	3	Positive	Ductal/NST	3	5.06	30	2	31.8	1:DECEASED	NO	YES	YES	2	2.61504	1.3573
MB-7051	63.44	4	Positive	Ductal/NST	2	3.04	20	0	85.9333	1:DECEASED	NO	YES	YES		5.23007	1.3599
MB-0646	67.06	1	Positive	Mixed	2	5.066	33	6	15.1667	1:DECEASED	NO	YES	YES	2	2.61504	1.3628
MB-0126	61.95	1	Positive	Ductal/NST	2	3.07	35	0	127.633	0:LIVING	NO	YES	YES	2	0	1.377
MB-3363	56.42	2	Positive	Ductal/NST	3	4.04	20	0	10.8667	1:DECEASED	NO	NO	YES	1	30.0729	1.3938
MB-6164	77.45	5	Positive	Ductal/NST	2	5.026	13	5	205.9	0:LIVING	NO	YES	NO		10.4601	1.3995
MB-3344	33.76	2	Positive	Ductal/NST	2	3.046	23	0	241.267	0:LIVING	NO	NO	YES	1	10.4601	1.4081
MB-7112	40.74	4	Positive	Ductal/NST	3	4.08	40	0	64.7	1:DECEASED	YES	NO	NO		2.61504	1.4168
MB-5293	70.86	3	Positive	Mixed	2	3.06	30	0	208.967	1:DECEASED	NO	NO	YES	2	13.0752	1.4172
MB-0097	78.19	1	Positive	Ductal/NST	3	5.06	30	3	98.7	0:LIVING	NO	YES	YES	2	2.61504	1.4197
MB-4661	81.11	3	Positive	Ductal/NST	2	3.05	25	0	234.233	0:LIVING	NO	NO	NO	2	11.7677	1.4251
MB-2835	59.84	2	Positive	Ductal/NST	3	4.04	20	0	55.0333	1:DECEASED	NO	YES	NO	1	7.84511	1.4473
MB-0135	74.09	1	Positive	Ductal/NST	3	5.07	35	1	116.633	0:LIVING	NO	YES	YES	2	0	1.4632
MB-0146	81	1	Positive	Ductal/NST	3	5.044	22	2	122.167	1:DECEASED	NO	YES	YES	2	0	1.4633
MB-7060	69.25	4	Positive	Lobular	1	4.1	50	6	112.667	1:DECEASED	NO	YES	YES		5.23007	1.4657
MB-0119	82.73	1	Positive	Ductal/NST	2	4.046	23	1	95.8667	1:DECEASED	NO	YES	YES	2	2.61504	1.4664
MB-7075	64.4	4	Positive	Mixed	2	3.032	16	0	111.633	0:LIVING	NO	YES	NO		6.53759	1.4714
MB-7133	71.41	4	Positive	Lobular	3	5.036	18	2	23.8333	1:DECEASED	NO	YES	YES		10.4601	1.4786
MB-7200	71.69	4	Positive	Ductal/NST	3	4.046	23	0	97.6	1:DECEASED	NO	YES	YES		9.15262	1.48
MB-0291	51.19	1	Positive	Ductal/NST	3	5.052	26	1	39.2	1:DECEASED	YES	YES	NO	2	1.30752	1.4873
MB-5457	52.57	3	Positive	Ductal/NST	2	3.032	16	0	164.567	1:DECEASED	NO	YES	NO	1	10.4601	1.4891
MB-0311	77.94	1	Positive	Ductal/NST	1	2.094	47	0	151.167	1:DECEASED	NO	YES	NO	2	6.53759	1.4916
MB-5291	67.25	3	Positive	Ductal/NST	2	3.03	15	0	153.533	0:LIVING	NO	YES	YES	1	5.23007	1.4916
MB-2786	62.36	2	Positive	Ductal/NST	3	5.056	28	3	68.2667	1:DECEASED	NO	YES	YES	2	6.53759	1.4972
MB-2614	43.72	2	Positive	Mixed	1	4.03	15	10	64.9333	1:DECEASED	YES	NO	NO	3	5.23007	1.4993
MB-7227	72.66	4	Positive	Ductal/NST	2	3.034	17	0	63.2	1:DECEASED	NO	YES	NO		2.61504	1.5046
MB-5101	67.86	3	Positive	Ductal/NST	2	5.1	50	14	34.3333	1:DECEASED	NO	YES	YES	3	1.30752	1.505
MB-0257	57.61	1	Positive	Ductal/NST	2	3.05	25	0	91.7333	1:DECEASED	YES	YES	YES	2	1.30752	1.5074
MB-4310	76.51	3	Positive	Ductal/NST	1	2.1	50	0	265.567	1:DECEASED	NO	NO	YES		3.92255	1.5075
MB-0616	75.98	1	Positive	Ductal/NST	3	5.076	38	3	29.0333	1:DECEASED	NO	YES	YES	2	6.53759	1.5148
MB-2536	54.11	2	Positive	Mixed	1	2.03	15	0	47.9	1:DECEASED	NO	NO	NO	1	7.84511	1.5237
MB-2735	49.94	2	Positive	Ductal/NST	3	5.024	12	1	274.5	0:LIVING	YES	NO	YES	2	7.84511	1.5245
MB-0895	79.61	1	Positive	Ductal/NST	3	5.038	19	1	43.1	1:DECEASED	NO	YES	YES	2	1.30752	1.5249
MB-3103	58.55	2	Positive	Ductal/NST	3	4.03	15	0	28.7333	1:DECEASED	NO	YES	YES	1	6.53759	1.5249
MB-0270	29.98	1	Positive	Ductal/NST	3	4.028	14	0	337.033	0:LIVING	NO	NO	NO	2	5.23007	1.5304
MB-5160	68.52	3	Positive	Ductal/NST	2	3.05	25	0	87.7333	1:DECEASED	NO	YES	YES	2	10.4601	1.5416
MB-4079	63.17	3	Positive	Ductal/NST	3	4.044	22	0	351	1:DECEASED	NO	NO	YES	2	31.3804	1.5423
MB-2969	66.86	2	Positive	Ductal/NST	2	3.026	13	0	172.9	1:DECEASED	NO	NO	YES	1	10.4601	1.5465
MB-0028	86.41	1	Positive	Ductal/NST	3	5.032	16	1	36.5667	1:DECEASED	NO	YES	YES	2	5.23007	1.5481
MB-4796	53.18	3	Positive	Ductal/NST	2	3.05	25	0	128.267	0:LIVING	NO	NO	NO	2	5.23007	1.5485
MB-5130	58.61	3	Positive	Ductal/NST	3	4.03	15	0	255	1:DECEASED	NO	NO	YES	1	16.9977	1.551
MB-0529	67.46	1	Positive	Ductal/NST	2	5.05	25	7	48.5333	1:DECEASED	YES	YES	NO	4	9.15262	1.5605
MB-4642	66.27	3	Positive	Ductal/NST	3	5.07	35	1	285.7	1:DECEASED	NO	YES	YES	2	7.84511	1.5612
MB-3388	59.3	2	Positive	Ductal/NST	3	5.04	20	1	228.6	1:DECEASED	NO	YES	YES	2	6.53759	1.5743
MB-0116	42.55	1	Positive	Lobular	2	4.12	60	1	122.267	0:LIVING	YES	YES	YES	3	2.61504	1.5785
MB-7296	42.88	4	Positive	Ductal/NST	3	5.04	20	1	44.7333	1:DECEASED	NO	NO	YES		7.84511	1.5814
MB-7024	54.92	4	Positive	Ductal/NST	3	4.036	18	0	70.2667	0:LIVING	NO	YES	NO		11.7677	1.5958
MB-0234	56.27	1	Positive	Mixed		3.052	26	0	94.2333	1:DECEASED	NO	YES	YES	2	9.15262	1.5972
MB-5395	71.51	3	Positive	Ductal/NST	3	4.028	14	0	165.167	0:LIVING	NO	NO	YES	1	7.84511	1.6121
MB-5211	68.42	3	Positive	Ductal/NST	3	4.06	30	0	247.833	1:DECEASED	NO	YES	NO	2	9.15262	1.6235
MB-6190	79.24	5	Positive	Ductal/NST	2	4.056	28	3	24.6333	1:DECEASED	NO	YES	NO		9.15262	1.629
MB-5481	57.62	3	Positive	Ductal/NST	3	5.06	30	1	46.3667	1:DECEASED	NO	YES	YES	2	5.23007	1.6303
MB-6150	59.47	5	Positive	Ductal/NST	2	3.042	21	0	77.6667	1:DECEASED	NO	NO	NO		9.15262	1.6363
MB-5093	69.95	3	Positive	Ductal/NST	2	3.06	30	0	142.433	1:DECEASED	NO	YES	NO	2	5.23007	1.6381
MB-5576	67.79	3	Positive	Mixed	3	4.04	20	0	194	0:LIVING	NO	YES	YES	1	13.0752	1.663
MB-4654	80.82	3	Positive	Ductal/NST	3	4.04	20	0	64.3	1:DECEASED	NO	YES	YES	1	10.4601	1.6684
MB-2792	50.38	2	Positive	Ductal/NST	2	4.07	35	1	110.767	1:DECEASED	NO	YES	NO	2	2.61504	1.6729
MB-0120	72.1	1	Positive	Ductal/NST	3	5.052	26	1	29.0667	1:DECEASED	NO	YES	YES	2	3.92255	1.6735
MB-0123	76.89	1	Positive	Ductal/NST	3	4.05	25	0	114.233	1:DECEASED	NO	YES	NO	2	10.4601	1.6764
MB-2626	62.54	2	Positive	Ductal/NST	3	4.032	16	0	193.7	0:LIVING	NO	YES	YES	1	3.92255	1.6772
MB-0142	57.99	1	Positive	Mixed	2	3.032	16	0	12.4	0:LIVING	NO	NO	NO	1	0	1.7025
MB-3016	56.83	2	Positive	Ductal/NST	3	4.02	10	0	258.867	0:LIVING	NO	YES	NO	1	15.6902	1.7068
MB-3351	39.4	2	Positive	Ductal/NST	2	3.034	17	0	241.867	0:LIVING	NO	NO	NO	1	6.53759	1.7173
MB-2952	52.67	2	Positive	Tubular/ cribriform	1	2.024	12	0	189.1	1:DECEASED	NO	NO	YES	1	11.7677	1.7316
MB-4651	69.96	3	Positive	Ductal/NST	2	3.07	35	0	30.3	1:DECEASED	NO	NO	YES	2	5.23007	1.7318
MB-5123	69.72	3	Positive	Ductal/NST	2	4.04	20	1	90.3	1:DECEASED	NO	YES	NO	2	10.4601	1.7423
MB-4602	58.38	3	Positive	Ductal/NST	3	5.04	20	2	122.8	1:DECEASED	NO	YES	YES	2	9.15262	1.7525
MB-4784	63.35	3	Positive	Ductal/NST	3	4.04	20	0	145.733	1:DECEASED	NO	YES	NO		5.23007	1.7533
MB-4898	63.63	3	Positive	Ductal/NST	2	3.02	10	0	117.9	1:DECEASED	NO	NO	YES		6.53759	1.7579
MB-3548	66.85	2	Positive	Ductal/NST	2	4.04	20	1	234.533	1:DECEASED	NO	YES	NO	2	5.23007	1.7583
MB-3181	43.6	2	Positive	Ductal/NST	3	4.028	14	0	178.167	1:DECEASED	NO	YES	YES	1	15.6902	1.7614
MB-5389	64.76	3	Positive	Ductal/NST	2	3.062	31	0	124.767	1:DECEASED	NO	YES	YES	2	10.4601	1.7947
MB-7194	63.71	4	Positive	Ductal/NST	2	3.043	21.5	0	46.6667	1:DECEASED	YES	YES	NO		6.53759	1.8163
MB-6022	90	5	Positive	Ductal/NST	2	4.1	50	2	52.0667	1:DECEASED	NO	YES	NO		7.84511	1.84
MB-7050	64.99	4	Positive	Ductal/NST	2	4.045	22.5	1	65.1333	1:DECEASED	YES	YES	YES		6.53759	1.84
MB-7189	58.75	4	Positive	Ductal/NST	2	4.042	21	1	143.6	1:DECEASED	YES	YES	YES		1.30752	1.8564
MB-0176	38.78	1	Positive	Ductal/NST	3	6.072	36	7	113.433	0:LIVING	YES	YES	YES	2	1.30752	1.8698
MB-5414	61.14	3	Positive	Ductal/NST	3	5.05	25	1	140.6	1:DECEASED	NO	YES	YES	2	2.61504	1.8726
MB-0322	86.28	1	Positive	Ductal/NST	2	4.05	25	2	50.5333	1:DECEASED	NO	YES	YES	2	14.3827	1.8794
MB-0550	60.12	1	Positive	Ductal/NST	2	4.03	15	1	132.333	1:DECEASED	NO	NO	NO		5.23007	1.8795
MB-7097	60.09	4	Positive	Ductal/NST		2.0806	40.3	2	65.1667	1:DECEASED	YES	YES	NO		13.0752	1.9023
MB-7137	64.24	4	Positive	Ductal/NST		2.042	21	0	179.8	0:LIVING	NO	YES	YES		3.92255	1.9114
MB-5532	69.66	3	Positive	Ductal/NST	2	4.06	30	2	79.8667	1:DECEASED	NO	YES	NO	2	3.92255	1.9154
MB-0306	82.53	1	Positive	Ductal/NST	3	5.07	35	2	42.9667	1:DECEASED	NO	YES	YES	2	27.4579	1.9182
MB-0510	71.84	1	Positive	Ductal/NST	3	5.12	60	1	128.4	0:LIVING	NO	YES	YES	3	0	1.9215
MB-4003	70.31	3	Positive	Ductal/NST	2	3.04	20	0	106.567	1:DECEASED	NO	NO	YES	1	7.84511	1.9506
MB-0483	49.61	1	Positive	Ductal/NST	3	5.042	21	2	74.4667	1:DECEASED	YES	YES	YES	2	2.61504	1.9614
MB-3402	41.17	2	Positive	Ductal/NST	3	5.056	28	3	50.0333	1:DECEASED	YES	NO	YES	2	5.23007	1.9634
MB-5534	80.09	3	Positive	Ductal/NST	2	5.05	25	10	79.1	1:DECEASED	NO	YES	YES	3	5.23007	1.9782
MB-3007	48.48	2	Positive	Ductal/NST	2	3.024	12	0	114.9	1:DECEASED	NO	NO	NO	1	2.61504	2.0057
MB-5459	64.07	3	Positive	Ductal/NST	3	5.04	20	1	90.8	1:DECEASED	NO	YES	YES	2	3.92255	2.0112
MB-0369	65.47	1	Positive	Lobular	3	6.054	27	7	144.333	0:LIVING	YES	YES	YES	2	2.61504	2.0128
MB-7091	55.71	4	Positive	Ductal/NST	1	4.036	18	4	110.267	0:LIVING	NO	YES	YES		3.92255	2.0143
MB-4274	74.32	3	Positive	Ductal/NST	2	4.04	20	3	59.9333	1:DECEASED	NO	YES	YES	2	9.15262	2.0218
MB-0449	54.38	1	Positive	Ductal/NST	1	3.07	35	2	112.567	0:LIVING	YES	YES	YES	2	3.92255	2.0264
MB-3235	50.66	2	Positive	Ductal/NST	3	4.034	17	0	236.133	0:LIVING	NO	YES	YES	1	2.61504	2.0285
MB-2851	58.69	2	Positive	Mixed	3	4.032	16	0	159	1:DECEASED	NO	YES	YES	1	6.53759	2.0477
MB-2617	63.3	2	Positive	Ductal/NST	3	4.036	18	0	89.1	1:DECEASED	NO	YES	YES	1	14.3827	2.0592
MB-0626	61.11	1	Positive	Ductal/NST	3	4.04	20	0	35.5333	1:DECEASED	NO	YES	YES	2	7.84511	2.0598
MB-0398	56.41	1	Positive	Ductal/NST	3	6.084	42	19	43.2	1:DECEASED	NO	YES	YES	3	2.61504	2.0703
MB-4390	68.49	3	Positive	Ductal/NST	2	5.06	30	4	164.333	1:DECEASED	NO	YES	YES	2	7.84511	2.0752
MB-7014	67.57	4	Positive	Mixed	3	5.038	19	1	68.7	0:LIVING	NO	YES	YES		20.9203	2.0887
MB-7230	51.45	4	Positive	Ductal/NST	2	3.03	15	0	182.6	0:LIVING	NO	YES	YES		10.4601	2.0917
MB-0336	74.76	1	Positive	Ductal/NST	3	5.044	22	1	170.633	1:DECEASED	NO	YES	YES	2	1.30752	2.0992
MB-5584	69.55	3	Positive	Ductal/NST	3	4.04	20	0	91.1	1:DECEASED	NO	YES	NO	1	30.0729	2.1108
MB-5623	44.99	3	Positive	Ductal/NST	2	3.04	20	0	137.8	1:DECEASED	NO	YES	NO	1	15.6902	2.1333
MB-0313	55.52	1	Positive	Ductal/NST	3	5.046	23	1	184.767	0:LIVING	NO	YES	NO	2	3.92255	2.1392
MB-7086	70.52	4	Positive	Mixed	2	4.036	18	2	123.533	0:LIVING	NO	YES	YES		2.61504	2.1526
MB-2779	36.8	2	Positive	Ductal/NST	2	3.04	20	0	275.233	0:LIVING	NO	NO	YES	1	7.84511	2.1618
MB-5552	69.77	3	Positive	Ductal/NST		2.08	40	2	34.7	1:DECEASED	NO	YES	NO		5.23007	2.1632
MB-3083	68.5	2	Positive	Ductal/NST	3	5.06	30	2	81.1	1:DECEASED	NO	YES	YES	2	2.61504	2.1712
MB-5486	75.65	3	Positive	Ductal/NST	3	4.05	25	0	123.3	1:DECEASED	NO	YES	YES	2	16.9977	2.1812
MB-4991	77.13	3	Positive	Ductal/NST	3	5.08	40	1	126.867	0:LIVING	NO	YES	NO	2	5.23007	2.1955
MB-3102	60.34	2	Positive	Ductal/NST	2	4.04	20	2	258.333	0:LIVING	NO	YES	YES	2	6.53759	2.2136
MB-7181	63.09	4	Positive	Ductal/NST	3	5.042	21	1	157.533	0:LIVING	NO	YES	YES		7.84511	2.2329
MB-5197	62.11	3	Positive	Ductal/NST	2	4.05	25	3	223.833	1:DECEASED	NO	YES	NO	2	1.30752	2.2528
MB-7095	74.64	4	Positive	Ductal/NST	1	2.05	25	0	115.633	0:LIVING	NO	YES	YES		3.92255	2.2547
MB-5471	67.54	3	Positive	Ductal/NST	3	4.026	13	0	185.767	0:LIVING	NO	NO	NO	1	13.0752	2.2716
MB-0005	48.87	1	Positive	Ductal/NST	2	4.03	15	1	163.7	1:DECEASED	YES	YES	NO	2	2.61504	2.3068
MB-5167	60.46	3	Positive	Ductal/NST		1.06	30	0	208.4	0:LIVING	NO	YES	NO	2	7.84511	2.3099
MB-3272	63.53	2	Positive	Ductal/NST	3	6.04	20	6	22.6667	1:DECEASED	NO	YES	YES	3	2.61504	2.3533
MB-4908	69.87	3	Positive	Ductal/NST	3	5.08	40	3	47.9	1:DECEASED	NO	YES	YES	2	11.7677	2.4099
MB-0035	84.22	1	Positive	Lobular	2	3.056	28	0	36.2667	1:DECEASED	NO	NO	NO	2	6.53759	2.4291
MB-4737	52.29	3	Positive	Ductal/NST	3	5.092	46	1	122.2	0:LIVING	NO	YES	NO	2	7.84511	2.4573
MB-5646	58.4	3	Positive	Mixed	3	4.06	30	0	167.1	1:DECEASED	NO	YES	YES	2	9.15262	2.4597
MB-7297	62.9	4	Positive	Ductal/NST	3	6.05	25	45	175.967	1:DECEASED	NO	YES	YES		5.23007	2.5173
MB-0189	57.79	1	Positive	Ductal/NST	3	6.096	48	6	9.06667	1:DECEASED	YES	YES	YES	4	2.61504	2.5301
MB-4230	75.87	3	Positive	Ductal/NST	2	3.1	50	0	115.6	1:DECEASED	NO	YES	YES	2	6.53759	2.5793
MB-7288	55.7	4	Positive	Ductal/NST	2	5.06	30	8	27.0667	1:DECEASED	NO	YES	YES		2.61504	2.5885
MB-2820	40.06	2	Positive	Ductal/NST	3	4.036	18	0	254.633	0:LIVING	NO	YES	YES	1	7.84511	2.5902
MB-0022	89.08	1	Positive	Mixed	2	4.058	29	1	99.5333	1:DECEASED	NO	YES	YES	2	1.30752	2.616
MB-4139	63.05	3	Positive	Ductal/NST		2.04	20	0	165.4	1:DECEASED	NO	NO	NO	1	5.23007	2.6177
MB-0428	85.21	1	Positive	Ductal/NST	3	6.04	20	4	55.9333	0:LIVING	NO	YES	YES	2	2.61504	2.6512
MB-4687	81.98	3	Positive	Ductal/NST	3	5.04	20	1	74.1	1:DECEASED	NO	YES	NO	2	5.23007	2.6552
MB-6001	68.7	5	Positive	Mixed	2	3.03	15	0	135.3	1:DECEASED	NO	YES	NO		5.23007	2.6605
MB-5018	72.12	3	Positive	Ductal/NST	2	4.06	30	3	108.6	1:DECEASED	NO	YES	NO	2	3.92255	2.6618
MB-7150	70.88	4	Positive	Ductal/NST	3	4.074	37	0	128.967	0:LIVING	NO	NO	NO		6.53759	2.675
MB-0411	54.6	1	Positive	Mixed	2	4.036	18	1	139.167	0:LIVING	YES	YES	YES	2	3.92255	2.7025
MB-5097	56.33	3	Positive	Ductal/NST	2	3.044	22	0	61.6	0:LIVING	NO	YES	NO	2	2.61504	2.7154
MB-0455	56.84	1	Positive	Ductal/NST	2	3.036	18	0	99.3333	0:LIVING	NO	YES	YES	1	5.23007	2.7165
MB-0412	54.06	1	Positive	Ductal/NST	3	5.038	19	1	136.167	0:LIVING	NO	YES	YES	2	1.30752	2.7313
MB-5113	43.8	3	Positive	Ductal/NST	2	3.034	17	0	175.633	0:LIVING	NO	YES	YES	1	2.61504	2.7891
MB-0081	49.61	1	Positive	Ductal/NST	2	3.048	24	0	69.5	0:LIVING	NO	YES	YES	2	5.23007	2.802
MB-0053	70.02	1	Positive	Ductal/NST	2	3.046	23	0	161.067	0:LIVING	NO	YES	YES	2	0	2.8476
MB-0054	66.91	1	Positive	Ductal/NST	3	4.072	36	0	160.3	0:LIVING	NO	YES	YES	2	3.92255	2.8607
MB-0048	51.46	1	Positive	Ductal/NST	2	4.05	25	1	103.833	0:LIVING	YES	YES	YES	2	0	2.8739
MB-5520	38.49	3	Positive	Mixed	3	6.05	25	4	16.3	1:DECEASED	NO	YES	NO	2	6.53759	2.9737
MB-0877	79.41	1	Positive	Ductal/NST	3	6.07	35	4	14.4333	1:DECEASED	NO	NO	NO	2	5.23007	2.9834
MB-0068	51.01	1	Positive	Tubular/ cribriform	1	3.024	12	1	103.133	0:LIVING	NO	YES	YES	2	2.61504	3.0016
MB-0014	56.45	1	Positive	Ductal/NST	2	4.02	10	1	164.333	0:LIVING	YES	YES	YES	2	5.23007	3.0328
MB-0325	79.34	1	Positive	Ductal/NST	3	4.09	45	0	177.533	0:LIVING	NO	YES	YES	2	13.0752	3.0454
MB-4970	77.45	3	Positive	Ductal/NST	2	3.06	30	0	88.8	1:DECEASED	NO	NO	NO		7.84511	3.0738
MB-5397	61.16	3	Positive	Ductal/NST	3	4.1	50	0	172.867	1:DECEASED	NO	YES	NO		6.53759	3.0793
MB-0526	72.18	1	Positive	Ductal/NST	3	4.03	15	0	139.633	1:DECEASED	NO	NO	NO		9.15262	3.0928
MB-0108	43.15	1	Positive	Ductal/NST	3	4.036	18	0	42.7	1:DECEASED	YES	YES	YES	1	2.61504	3.1394
MB-0383	65.02	1	Positive	Ductal/NST	3	4.038	19	0	85.7333	1:DECEASED	NO	YES	NO	1	5.23007	3.2053
MB-5579	68.82	3	Positive	Mixed	3	6.06	30	4	90.6	1:DECEASED	NO	YES	YES	2	6.53759	3.2085
MB-4801	65.83	3	Positive	Ductal/NST	3	6.07	35	7	130.367	1:DECEASED	NO	YES	YES	2	15.6902	3.2262
MB-5040	72.73	3	Positive	Ductal/NST	3	4.08	40	0	79.1667	1:DECEASED	NO	YES	NO	2	5.23007	3.2547
MB-5118	72.14	3	Positive	Ductal/NST	2	3.024	12	0	211.733	0:LIVING	NO	YES	YES	1	6.53759	3.3098
MB-4666	57.98	3	Positive	Ductal/NST	3	6.03	15	9	111.567	1:DECEASED	NO	YES	NO	2	6.53759	3.3638
MB-4820	67.19	3	Positive	Ductal/NST		2.032	16	2	57.3	1:DECEASED	NO	YES	YES		6.53759	3.4127
MB-0107	65.59	1	Positive	Ductal/NST	3	4.036	18	0	158.033	0:LIVING	NO	YES	NO	2	5.23007	3.4353
MB-4011	72.36	3	Positive	Ductal/NST	3	4.044	22	0	193.167	0:LIVING	NO	YES	YES		5.23007	3.6686
MB-0429	78.86	1	Positive	Lobular	3	6.08	40	4	74.4667	1:DECEASED	NO	YES	YES	2	3.92255	3.79
MB-7028	65.94	4	Positive	Ductal/NST	2	4.056	28	2	89.8	0:LIVING	NO	YES	YES		10.4601	3.8143
MB-0368	74.79	1	Positive	Ductal/NST	3	6.062	31	10	61.9	1:DECEASED	YES	YES	YES	2	3.92255	3.8172
MB-4017	76.17	3	Positive	Mixed	3	5.08	40	3	139.3	1:DECEASED	NO	YES	NO	2	7.84511	4.002
MB-0241	55.09	1	Positive	Ductal/NST	3	4.058	29	0	73.1333	1:DECEASED	NO	NO	NO	2	7.84511	4.0261
MB-0083	64.85	1	Positive	Lobular	2	3.026	13	0	86.0667	1:DECEASED	NO	YES	YES	1	2.61504	4.1569
MB-0056	62.62	1	Positive	Mixed	2	3.058	29	0	62.8667	0:LIVING	NO	YES	NO	1	5.23007	4.192
MB-6359	73.42	5	Positive	Ductal/NST	2	3.044	22	0	85.0333	1:DECEASED	NO	NO	NO		10.4601	4.3618
MB-0006	47.68	1	Positive	Mixed	2	4.05	25	3	164.933	0:LIVING	YES	YES	YES	2	1.30752	4.3618
MB-0039	70.91	1	Positive	Ductal/NST	1	2.042	21	0	163.533	0:LIVING	NO	YES	YES	1	3.92255	4.5935
MB-0175	69.51	1	Positive	Tubular/ cribriform	1	2.04	20	0	72.3667	0:LIVING	NO	YES	NO	1	2.61504	4.6035
MB-5575	52.63	3	Positive	Ductal/NST	2	3.04	20	0	117.667	1:DECEASED	NO	YES	YES	1	3.92255	4.6076
MB-4956	69.31	3	Positive	Ductal/NST	3	6.12	60	4	69.3	1:DECEASED	NO	YES	YES	3	2.61504	4.6186
MB-0587	50.41	1	Positive	Mixed	2	4.048	24	1	91.2667	0:LIVING	YES	YES	YES	2	6.53759	4.6649
MB-2618	66.22	2	Positive	Ductal/NST	2	3.032	16	0	89.1	1:DECEASED	NO	NO	YES	1	10.4601	4.75
MB-0093	43.55	1	Positive	Mixed	3	5.028	14	1	153.2	0:LIVING	NO	YES	YES	2	5.23007	4.8033
MB-3382	61.26	2	Positive	Ductal/NST	3	4.08	40	0	136.233	0:LIVING	NO	YES	NO	1	1.30752	5.3116
MB-7198	67.89	4	Positive	Ductal/NST	3	4.08	40	0	16.7333	1:DECEASED	NO	YES	NO		5.23007	6.8011
MB-2613	59.63	2	Positive	Ductal/NST	3	4.04	20	0	163.4	0:LIVING	NO	YES	NO	1	7.84511	9.2064
